# Supplementary material for: Why U.S. science and engineering undergraduates who struggle with mental health are left without role models
Source: PLOS Ment Health. 2024 Dec 19;1(7):e0000086. doi: 10.1371/journal.pmen.0000086 (PMC12798553; doi:10.1371/journal.pmen.0000086)
Supplement: S1 Table — (XLSX) [file pmen.0000086.s002.xlsx]

## Sheet: Sheet1
Theme	Description
Mental health is normalized	Participant describes that revealing their depression or anxiety will normalize these conditions and destigmatize mental health conditions broadly.
Getting help for mental health is normalized or encouraged	Participant describes that revealing their depression or anxiety will normalize and destigmatize getting help or treatment and encourage students to seek accommodations.
Students find the instructor more relatable	Participant describes that revealing their depression or anxiety will humanize them in the eyes of students and will make them more approachable and relatable to students. Additionally, participants describe that it will demonstrate their empathy and make students feel safe approaching them.
Instructor is an example of a successful scientist with depression or anxiety	Participant describes that revealing their depression or anxiety would provide an example of someone who has succeeded professionally and in life as someone who has overcome or successfully managed a mental health condition.
Instructor becomes a known supporter of students with depression or anxiety	Participant describes that revealing their depression or anxiety would show students that they are not alone in having these conditions and demonstrate their solidarity with students with depression or anxiety.
Other	Participant describes that revealing their depression or anxiety would benefit students outside of the categories described above.
