# Supplementary material for: Why U.S. science and engineering undergraduates who struggle with mental health are left without role models
Source: PLOS Ment Health. 2024 Dec 19;1(7):e0000086. doi: 10.1371/journal.pmen.0000086 (PMC12798553; doi:10.1371/journal.pmen.0000086)
Supplement: S2 Table — (XLSX) [file pmen.0000086.s003.xlsx]

## Sheet: Sheet1
Demographic	Identity	Percent (n)
Appointment	Tenured faculty	50.47 (1016)
	Lecturer, teaching-track, instructor	29.41 (592)
	Tenure-track faculty	20.12 (405)
Course level	Upper division	51.07 (1028)
	Introductory	32.29 (650)
	All	16.64 (335)
Course subject	Biology	33.68 (678)
	Engineering	31 (624)
	Physics	12.87 (259)
	Chemistry	9.69 (195)
	Other	5.96 (120)
	Geosciences	5.76 (116)
	Decline To State	1.04 (21)
Course size	Fewer than 26 students	20.42 (411)
	26-50 students	24.19 (487)
	51-75 students	13.61 (274)
	76-100 students	10.08 (203)
	101-125 students	6.56 (132)
	126-150 students	4.12 (83)
	151-175 students	2.73 (55)
	176-200 students	3.87 (78)
	201-300 students	5.51 (111)
	More than 300 students	7.75 (156)
	Decline To State	1.14 (23)
Gender	Man	58.22 (1172)
	Woman	38.2 (769)
	Gender-Queer Or Non-Binary	0.45 (9)
	Other, Please Describe	0.1 (2)
	Decline To State	3.03 (61)
LGBTQ+ status	No	90.21 (1816)
	Yes	5.37 (108)
	Decline To State	4.42 (89)
Race/ ethnicity	White	72.08 (1451)
	Asian	13.02 (262)
	Hispanic, Latino/A, Or Of Spanish Origin	4.47 (90)
	Black Or African American	1.59 (32)
	American Indian Or Alaska Native	0.25 (5)
	Pacific Islander	0.1 (2)
	Native Hawaiian	0.05 (1)
	Other (Including Multiracial), Please Describe	2.83 (57)
	Decline To State	5.61 (113)
Age	23-27	0.05 (1)
	28-32	4.42 (81)
	33-37	17.23 (316)
	38-42	16.36 (300)
	43-49	20.5 (376)
	50-59	20.56 (377)
	60-69	16.41 (301)
	70+	4.47 (82)
Depression	Someone Who Does Not Have Depression	67.21 (1353)
	Someone Who Has Or Has Had Depression	23.94 (482)
	Decline To State	8.84 (178)
Anxiety	Someone Who Does Not Have Anxiety	59.41 (1196)
	Someone Who Has Or Has Had Anxiety	32.84 (661)
	Decline To State	7.75 (156)
