# Supplementary material for: Why U.S. science and engineering undergraduates who struggle with mental health are left without role models
Source: PLOS Ment Health. 2024 Dec 19;1(7):e0000086. doi: 10.1371/journal.pmen.0000086 (PMC12798553; doi:10.1371/journal.pmen.0000086)
Supplement: S3 Table — Reference groups: men, white, <43 years, not LGBTQ+. Est: beta coefficient; Std Est: standardized beta; OR: odds ratio, calculated by exponentiating the beta coefficient. (XLSX) [file pmen.0000086.s004.xlsx]

## Sheet: Sheet1
Outcome	Predictor	Est	SE	p	Std Est	OR
Depression	(Intercept)	0.281	0.022	<0.001	0.265	1.325
	Gender (woman/nonbinary)	0.091	0.022	<0.001	0.044	1.095
	Race (Asian)	-0.139	0.032	<0.001	-0.047	0.87
	Race (PEER)	0.013	0.042	0.763	0.003	1.013
	Age (43+)	-0.082	0.023	<0.001	-0.04	0.921
	LGBTQ+ (yes)	0.291	0.046	<0.001	0.068	1.338
Anxiety	(Intercept)	0.391	0.024	<0.001	0.356	1.479
	Gender (woman/nonbinary)	0.139	0.023	<0.001	0.068	1.149
	Race (Asian)	-0.125	0.034	<0.001	-0.042	0.883
	Race (PEER)	-0.011	0.045	0.812	-0.003	0.989
	Age (43+)	-0.14	0.024	<0.001	-0.068	0.87
	LGBTQ+ (yes)	0.247	0.05	<0.001	0.057	1.28
