# Supplementary material for: Why U.S. science and engineering undergraduates who struggle with mental health are left without role models
Source: PLOS Ment Health. 2024 Dec 19;1(7):e0000086. doi: 10.1371/journal.pmen.0000086 (PMC12798553; doi:10.1371/journal.pmen.0000086)
Supplement: S4 Table — Reference groups: men, white, <43 years, not LGBTQ+, tenured faculty. Est: beta coefficient; Std Est: standardized beta; OR: odds ratio, calculated by exponentiating the beta coefficient. (XLSX) [file pmen.0000086.s005.xlsx]

## Sheet: Sheet1
Outcome	Predictor	Est	SE	p	Std Est	OR
Depression	(Intercept)	0.192	0.056	0.001	0.285	1.212
	Gender (woman/nonbinary)	0.111	0.042	0.009	0.056	1.118
	Race (Asian)	-0.079	0.083	0.343	-0.02	0.924
	Race (PEER)	-0.199	0.077	0.01	-0.054	0.82
	Age (43+)	0.007	0.05	0.887	0.003	1.007
	LGBTQ+ (yes)	0.031	0.065	0.632	0.01	1.032
	Appointment (lecturer)	0.199	0.05	<0.001	0.095	1.221
	Appointment (tenure-track)	-0.081	0.064	0.204	-0.034	0.922
Anxiety	(Intercept)	0.291	0.053	<0.001	0.361	1.338
	Gender (woman/nonbinary)	0.057	0.04	0.16	0.028	1.058
	Race (Asian)	-0.186	0.071	0.009	-0.053	0.83
	Race (PEER)	-0.185	0.077	0.016	-0.048	0.832
	Age (43+)	-0.026	0.047	0.574	-0.013	0.974
	LGBTQ+ (yes)	0.124	0.065	0.056	0.038	1.132
	Appointment (lecturer)	0.206	0.048	<0.001	0.099	1.228
	Appointment (tenure-track)	-0.015	0.06	0.799	-0.007	0.985
