# Supplementary material for: Why U.S. science and engineering undergraduates who struggle with mental health are left without role models
Source: PLOS Ment Health. 2024 Dec 19;1(7):e0000086. doi: 10.1371/journal.pmen.0000086 (PMC12798553; doi:10.1371/journal.pmen.0000086)
Supplement: S5 Table — Reference groups: 101–200 students, biology, introductory. Est: beta coefficient; Std Est: standardized beta; OR: odds ratio, calculated by exponentiating the beta coefficient. (XLSX) [file pmen.0000086.s006.xlsx]

## Sheet: Sheet1
Outcome	Predictor	Est	SE	p	Std Est	OR
Depression	(Intercept)	0.34	0.061	<0.001	0.286	1.405
	Course size (201-300)	-0.007	0.09	0.94	-0.002	0.993
	Course size (<101)	0.001	0.057	0.991	0	1.001
	Course size (>300)	0.155	0.098	0.114	0.039	1.167
	Course subject (chemistry)	-0.103	0.079	0.192	-0.03	0.902
	Course subject (engineering)	-0.079	0.056	0.16	-0.034	0.924
	Course subject (geosciences)	0.01	0.083	0.903	0.003	1.01
	Course subject (other)	-0.041	0.091	0.649	-0.01	0.96
	Course subject (physics)	-0.065	0.072	0.364	-0.021	0.937
	Course level (upper)	-0.056	0.052	0.28	-0.028	0.946
	Course level (all)	0.013	0.064	0.839	0.005	1.013
Anxiety	(Intercept)	0.466	0.056	<0.001	0.358	1.593
	Course size (201-300)	0.009	0.082	0.915	0.002	1.009
	Course size (<101)	-0.01	0.052	0.854	-0.005	0.99
	Course size (>300)	0.156	0.084	0.064	0.043	1.169
	Course subject (chemistry)	-0.115	0.069	0.097	-0.036	0.891
	Course subject (engineering)	-0.088	0.05	0.082	-0.039	0.916
	Course subject (geosciences)	-0.062	0.078	0.424	-0.017	0.94
	Course subject (other)	-0.111	0.089	0.21	-0.025	0.895
	Course subject (physics)	-0.177	0.071	0.013	-0.052	0.838
	Course level (upper)	-0.083	0.049	0.087	-0.042	0.92
	Course level (all)	-0.053	0.058	0.362	-0.02	0.948
