# Supplementary material for: Why U.S. science and engineering undergraduates who struggle with mental health are left without role models
Source: PLOS Ment Health. 2024 Dec 19;1(7):e0000086. doi: 10.1371/journal.pmen.0000086 (PMC12798553; doi:10.1371/journal.pmen.0000086)
Supplement: S6 Table — Reference groups: men, white, <43 years, not LGBTQ+, tenured faculty. Est: beta coefficient; Std Est: standardized beta; OR: odds ratio, calculated by exponentiating the beta coefficient; adjusted-p: Benjamini-Hochberg adjusted p value by demographic group. (XLSX) [file pmen.0000086.s007.xlsx]

## Sheet: Sheet1
Condition	Reason	Predictor	Est	SE	p	Std Est	OR	Adjusted-p
Depression	No personal relationship	(Intercept)	-0.086	0.268	0.748	0.424	0.917	0.86
		Gender (woman/nonbinary)	-0.054	0.206	0.792	-0.007	0.947	0.905
		Race (Asian)	0.157	0.395	0.691	0.01	1.17	0.847
		Race (PEER)	-0.098	0.374	0.794	-0.006	0.907	0.907
		Age (43+)	0.055	0.239	0.818	0.007	1.057	0.818
		LGBTQ+ (yes)	0.115	0.317	0.716	0.009	1.122	0.897
		Appointment (lecturer)	-0.329	0.242	0.174	-0.039	0.719	0.348
		Appointment (tenure-track)	-0.533	0.309	0.084	-0.055	0.587	0.672
	Not relevant to content	(Intercept)	0.036	0.268	0.894	0.521	1.036	0.894
		Gender (woman/nonbinary)	-0.408	0.205	0.046	-0.05	0.665	0.137
		Race (Asian)	0.076	0.396	0.847	0.005	1.079	0.847
		Race (PEER)	0.36	0.372	0.334	0.024	1.433	0.667
		Age (43+)	0.426	0.238	0.074	0.052	1.531	0.229
		LGBTQ+ (yes)	-0.086	0.316	0.785	-0.007	0.917	0.897
		Appointment (lecturer)	0.051	0.243	0.834	0.006	1.052	0.953
		Appointment (tenure-track)	-0.083	0.304	0.785	-0.009	0.92	0.897
	Not relevant to students	(Intercept)	-0.29	0.278	0.296	0.382	0.748	0.568
		Gender (woman/nonbinary)	-0.676	0.215	0.002	-0.076	0.508	0.014
		Race (Asian)	-0.234	0.431	0.588	-0.013	0.792	0.847
		Race (PEER)	0.9	0.378	0.017	0.058	2.459	0.138
		Age (43+)	0.43	0.25	0.086	0.048	1.537	0.229
		LGBTQ+ (yes)	-0.365	0.348	0.294	-0.025	0.694	0.689
		Appointment (lecturer)	-0.183	0.251	0.466	-0.02	0.833	0.71
		Appointment (tenure-track)	-0.292	0.324	0.367	-0.028	0.747	0.77
	Don't know others	(Intercept)	-1.178	0.314	0	0.241	0.308	0.001
		Gender (woman/nonbinary)	0.365	0.239	0.128	0.033	1.44	0.204
		Race (Asian)	-0.092	0.46	0.841	-0.004	0.912	0.847
		Race (PEER)	-0.289	0.448	0.519	-0.014	0.749	0.692
		Age (43+)	-0.272	0.276	0.326	-0.025	0.762	0.504
		LGBTQ+ (yes)	-0.302	0.384	0.431	-0.017	0.739	0.689
		Appointment (lecturer)	-0.014	0.288	0.961	-0.001	0.986	0.961
		Appointment (tenure-track)	0.189	0.346	0.584	0.015	1.209	0.897
	Never thought about it	(Intercept)	0.085	0.268	0.752	0.511	1.088	0.86
		Gender (woman/nonbinary)	-0.003	0.205	0.989	0	0.997	0.989
		Race (Asian)	-0.88	0.421	0.037	-0.054	0.415	0.293
		Race (PEER)	0.439	0.374	0.241	0.029	1.551	0.643
		Age (43+)	0.227	0.239	0.343	0.027	1.254	0.504
		LGBTQ+ (yes)	-0.359	0.317	0.258	-0.028	0.698	0.689
		Appointment (lecturer)	-0.341	0.243	0.16	-0.04	0.711	0.348
		Appointment (tenure-track)	0.094	0.306	0.758	0.009	1.099	0.897
	Inappropriate	(Intercept)	0.25	0.27	0.355	0.484	1.283	0.568
		Gender (woman/nonbinary)	-0.23	0.206	0.264	-0.028	0.794	0.351
		Race (Asian)	0.207	0.397	0.603	0.013	1.23	0.847
		Race (PEER)	0.452	0.371	0.224	0.03	1.571	0.643
		Age (43+)	0.212	0.24	0.378	0.025	1.236	0.504
		LGBTQ+ (yes)	-0.376	0.322	0.243	-0.029	0.687	0.689
		Appointment (lecturer)	-0.697	0.244	0.004	-0.081	0.498	0.035
		Appointment (tenure-track)	-0.343	0.305	0.26	-0.036	0.71	0.77
	Typically do not share	(Intercept)	1.447	0.313	0	0.734	4.249	0
		Gender (woman/nonbinary)	-0.399	0.233	0.087	-0.038	0.671	0.173
		Race (Asian)	-0.64	0.41	0.119	-0.035	0.527	0.475
		Race (PEER)	-0.025	0.414	0.952	-0.001	0.975	0.952
		Age (43+)	-0.064	0.267	0.809	-0.006	0.938	0.818
		LGBTQ+ (yes)	0.014	0.362	0.969	0.001	1.014	0.969
		Appointment (lecturer)	-0.381	0.27	0.158	-0.036	0.683	0.348
		Appointment (tenure-track)	0.042	0.353	0.906	0.004	1.043	0.906
	Negative opinion	(Intercept)	-0.929	0.298	0.002	0.273	0.395	0.005
		Gender (woman/nonbinary)	0.451	0.232	0.051	0.044	1.571	0.137
		Race (Asian)	-0.676	0.515	0.189	-0.03	0.509	0.504
		Race (PEER)	-0.297	0.429	0.489	-0.015	0.743	0.692
		Age (43+)	-0.473	0.263	0.072	-0.047	0.623	0.229
		LGBTQ+ (yes)	0.274	0.338	0.417	0.018	1.316	0.689
		Appointment (lecturer)	0.169	0.271	0.532	0.016	1.184	0.71
		Appointment (tenure-track)	-0.299	0.344	0.385	-0.026	0.741	0.77
Anxiety	No personal relationship	(Intercept)	0.071	0.245	0.771	0.473	1.074	0.771
		Gender (woman/nonbinary)	-0.332	0.185	0.072	-0.041	0.717	0.096
		Race (Asian)	0.007	0.321	0.983	0.001	1.007	0.983
		Race (PEER)	0.561	0.353	0.112	0.036	1.752	0.3
		Age (43+)	-0.02	0.214	0.926	-0.002	0.98	0.926
		LGBTQ+ (yes)	0.199	0.293	0.496	0.015	1.22	0.951
		Appointment (lecturer)	-0.212	0.221	0.337	-0.025	0.809	0.761
		Appointment (tenure-track)	0.063	0.272	0.817	0.007	1.065	0.954
	Not relevant to content	(Intercept)	0.091	0.245	0.711	0.523	1.095	0.771
		Gender (woman/nonbinary)	-0.481	0.185	0.01	-0.059	0.618	0.038
		Race (Asian)	-0.151	0.323	0.64	-0.011	0.86	0.8
		Race (PEER)	0.132	0.35	0.707	0.008	1.141	0.707
		Age (43+)	0.364	0.214	0.089	0.045	1.44	0.177
		LGBTQ+ (yes)	-0.065	0.293	0.824	-0.005	0.937	0.951
		Appointment (lecturer)	0.105	0.221	0.636	0.012	1.111	0.761
		Appointment (tenure-track)	0.15	0.272	0.581	0.016	1.162	0.954
	Not relevant to students	(Intercept)	-0.344	0.252	0.172	0.445	0.709	0.345
		Gender (woman/nonbinary)	-0.703	0.19	0	-0.083	0.495	0.002
		Race (Asian)	0.512	0.33	0.121	0.035	1.668	0.8
		Race (PEER)	0.839	0.361	0.02	0.051	2.313	0.161
		Age (43+)	0.606	0.222	0.006	0.07	1.832	0.052
		LGBTQ+ (yes)	-0.349	0.311	0.261	-0.024	0.706	0.951
		Appointment (lecturer)	0.1	0.226	0.659	0.011	1.105	0.761
		Appointment (tenure-track)	0.216	0.283	0.446	0.021	1.241	0.954
	Don't know others	(Intercept)	-1.509	0.296	0	0.257	0.221	0
		Gender (woman/nonbinary)	0.44	0.217	0.042	0.041	1.553	0.096
		Race (Asian)	-0.164	0.389	0.673	-0.009	0.849	0.8
		Race (PEER)	0.183	0.378	0.629	0.01	1.2	0.707
		Age (43+)	-0.236	0.245	0.336	-0.022	0.79	0.537
		LGBTQ+ (yes)	-0.431	0.363	0.235	-0.024	0.65	0.951
		Appointment (lecturer)	0.452	0.264	0.087	0.037	1.572	0.452
		Appointment (tenure-track)	0.716	0.311	0.021	0.058	2.047	0.169
	Never thought about it	(Intercept)	-0.183	0.246	0.456	0.507	0.832	0.617
		Gender (woman/nonbinary)	-0.336	0.185	0.07	-0.041	0.715	0.096
		Race (Asian)	0.172	0.323	0.595	0.012	1.188	0.8
		Race (PEER)	0.688	0.363	0.058	0.043	1.99	0.231
		Age (43+)	0.394	0.215	0.068	0.048	1.483	0.177
		LGBTQ+ (yes)	0.018	0.293	0.951	0.001	1.018	0.951
		Appointment (lecturer)	0.069	0.221	0.754	0.008	1.072	0.761
		Appointment (tenure-track)	0.353	0.274	0.198	0.037	1.423	0.792
	Inappropriate	(Intercept)	-0.181	0.247	0.462	0.431	0.834	0.617
		Gender (woman/nonbinary)	-0.178	0.186	0.339	-0.021	0.837	0.339
		Race (Asian)	0.301	0.321	0.348	0.021	1.351	0.8
		Race (PEER)	0.416	0.348	0.232	0.027	1.515	0.459
		Age (43+)	0.166	0.217	0.443	0.02	1.181	0.591
		LGBTQ+ (yes)	-0.252	0.301	0.404	-0.019	0.778	0.951
		Appointment (lecturer)	-0.353	0.223	0.113	-0.041	0.702	0.452
		Appointment (tenure-track)	-0.016	0.273	0.954	-0.002	0.984	0.954
	Never thought about it	(Intercept)	0.799	0.259	0.002	0.653	2.224	0.006
		Gender (woman/nonbinary)	-0.349	0.194	0.072	-0.039	0.705	0.096
		Race (Asian)	-0.129	0.335	0.7	-0.008	0.879	0.8
		Race (PEER)	0.413	0.388	0.287	0.023	1.512	0.459
		Age (43+)	0.132	0.223	0.554	0.015	1.141	0.633
		LGBTQ+ (yes)	-0.108	0.303	0.722	-0.008	0.898	0.951
		Appointment (lecturer)	-0.201	0.23	0.382	-0.022	0.818	0.761
		Appointment (tenure-track)	0.071	0.287	0.805	0.007	1.073	0.954
	Inappropriate	(Intercept)	-1.022	0.282	0	0.257	0.36	0.001
		Gender (woman/nonbinary)	0.349	0.214	0.103	0.032	1.418	0.117
		Race (Asian)	0.226	0.358	0.528	0.012	1.253	0.8
		Race (PEER)	-0.16	0.405	0.692	-0.008	0.852	0.707
		Age (43+)	-0.543	0.243	0.026	-0.052	0.581	0.102
		LGBTQ+ (yes)	-0.065	0.334	0.847	-0.004	0.937	0.951
		Appointment (lecturer)	0.078	0.258	0.761	0.007	1.082	0.761
		Appointment (tenure-track)	0.039	0.306	0.899	0.003	1.04	0.954
