# Supplementary material for: Why U.S. science and engineering undergraduates who struggle with mental health are left without role models
Source: PLOS Ment Health. 2024 Dec 19;1(7):e0000086. doi: 10.1371/journal.pmen.0000086 (PMC12798553; doi:10.1371/journal.pmen.0000086)
Supplement: S1 Data — (CSV) [file pmen.0000086.s008.csv]

ID	appointment	course.level	course.subject	course.size2	gender4	lgbtq2	race5	depression	anxiety	depress.conceal	depress.reveal.ugs	depress.reveal.why	depress.reveal.benefit	depress.conceal.why	anxiety.conceal	anxiety.reveal.ugs	anxiety.reveal.why	anxiety.reveal.benefit	anxiety.conceal.why	depression2	anxiety2	depress.reveal.ugs.binary	anxiety.reveal.ugs.binary	age_42yr	depress.conceal.why_not.personal	depress.conceal.why_not.relevant.content	depress.conceal.why_not.relevant.students	depress.conceal.why_no.others	depress.conceal.why_never.thought	depress.conceal.why_inappropriate	depress.conceal.why_dont.share	depress.conceal.why_negative.opinion	anxiety.conceal.why_not.personal	anxiety.conceal.why_not.relevant.content	anxiety.conceal.why_not.relevant.students	anxiety.conceal.why_no.others	anxiety.conceal.why_never.thought	anxiety.conceal.why_inappropriate	anxiety.conceal.why_dont.share	anxiety.conceal.why_negative.opinion
1	tenured	upper	biology	fewer101	man	0	white	Someone who does not have depression	Someone who does not have anxiety											0	0	NA	NA	43+	NA	NA	NA	NA	NA	NA	NA	NA	NA	NA	NA	NA	NA	NA	NA	NA
10	tenured	intro	chemistry	more300s	man	0	white	Someone who does not have depression	Someone who does not have anxiety											0	0	NA	NA	43+	NA	NA	NA	NA	NA	NA	NA	NA	NA	NA	NA	NA	NA	NA	NA	NA
100	tenured	all	engineering	fewer101	man	0	peer	Someone who does not have depression	Someone who does not have anxiety											0	0	NA	NA	43+	NA	NA	NA	NA	NA	NA	NA	NA	NA	NA	NA	NA	NA	NA	NA	NA
1000	instructor	intro	biology	201.300s	man	0	peer	Someone who does not have depression	Someone who does not have anxiety											0	0	NA	NA	23-42	NA	NA	NA	NA	NA	NA	NA	NA	NA	NA	NA	NA	NA	NA	NA	NA
1001	tenuretrack	all	biology	101.200s	man	0	asian	Someone who does not have depression	Someone who does not have anxiety											0	0	NA	NA	23-42	NA	NA	NA	NA	NA	NA	NA	NA	NA	NA	NA	NA	NA	NA	NA	NA
1002	tenured	intro	chemistry	fewer101	woman.nb	0	white	Someone who has or has had depression	Someone who has or has had anxiety	yes	none		no	I did not feel like I had a personal enough relationship with the students in this course<split here>I thought that revealing my depression to all undergraduates in this course was inappropriate<split here>I typically do not share my depression with people<split here>I did not feel my depression was relevant to the students in this course<split here>I did not feel my depression was relevant to th…	yes	none		no	I did not feel like I had a personal enough relationship with the students in this course<split here>I thought that revealing my anxiety to all undergraduates in this course was inappropriate<split here>I typically do not share my anxiety with people<split here>I did not feel my anxiety was relevant to the students in this course<split here>I had never thought about revealing my anxiety to all st…	1	1	0	0	43+	1	1	1	1	1	1	1	1	1	0	1	0	1	1	1	0
1003	tenured	upper	biology	fewer101	man	0	white	Someone who does not have depression	Someone who has or has had anxiety						yes	some		no	I did not feel like I had a personal enough relationship with the students in this course<split here>I thought that revealing my anxiety to all undergraduates in this course was inappropriate<split here>I typically do not share my anxiety with people<split here>I did not feel my anxiety was relevant to the course content<split here>I was concerned students would have a negative opinion about my a…	0	1	NA	1	43+	NA	NA	NA	NA	NA	NA	NA	NA	1	1	0	0	0	1	1	1
1005	tenuretrack	upper	geosciences	fewer101	woman.nb	0	white	Someone who does not have depression	Someone who has or has had anxiety						yes	all	I felt that revealing my anxiety to students in this course was appropriate<split here>I felt my anxiety was relevant to the students in this course<split here>I prefer to live authentically or be open with others about my anxiety<split here>I wanted to be an example to my students of someone with anxiety<split here>I wanted to serve as a mentor to students with anxiety<split here>I wanted to be …			0	1	NA	1	23-42	NA	NA	NA	NA	NA	NA	NA	NA	NA	NA	NA	NA	NA	NA	NA	NA
1006	tenured	upper	chemistry	fewer101	man	0	white	Someone who does not have depression	Someone who does not have anxiety											0	0	NA	NA	43+	NA	NA	NA	NA	NA	NA	NA	NA	NA	NA	NA	NA	NA	NA	NA	NA
1007	tenuretrack	upper	engineering	fewer101	woman.nb	0	white	Someone who has or has had depression	Someone who has or has had anxiety	yes	some		yes	I typically do not share my depression with people<split here>I did not feel my depression was relevant to the course content<split here>I did not know others in the department, such as other faculty or instructors, who had revealed a similar identity to people in the department	yes	some		yes	I typically do not share my anxiety with people<split here>I did not feel my anxiety was relevant to the course content<split here>I did not know others in the department, such as other faculty or instructors, who had revealed a similar identity to people in the department	1	1	1	1	23-42	0	1	0	1	0	0	1	0	0	1	0	1	0	0	1	0
1008	instructor	intro	engineering	fewer101	man	1	white	Someone who has or has had depression	Someone who has or has had anxiety	yes	some		no	I did not feel like I had a personal enough relationship with the students in this course<split here>I thought that revealing my depression to all undergraduates in this course was inappropriate<split here>I typically do not share my depression with people<split here>I did not feel my depression was relevant to the course content<split here>I was concerned students would have a negative opinion a…	yes	some		no	I did not feel like I had a personal enough relationship with the students in this course<split here>I thought that revealing my anxiety to all undergraduates in this course was inappropriate<split here>I typically do not share my anxiety with people<split here>I did not feel my anxiety was relevant to the students in this course<split here>I did not feel my anxiety was relevant to the course con…	1	1	1	1	23-42	1	1	0	0	0	1	1	1	1	1	1	1	0	1	1	1
1009	instructor	intro	chemistry	fewer101	man	0	white	Someone who does not have depression	Someone who does not have anxiety											0	0	NA	NA	23-42	NA	NA	NA	NA	NA	NA	NA	NA	NA	NA	NA	NA	NA	NA	NA	NA
101	instructor	intro	physics	101.200s	man	0	white	Someone who has or has had depression	Someone who has or has had anxiety	yes	all	I felt that revealing my depression to students in this course was appropriate<split here>I wanted to be an example to my students of someone with depression<split here>I thought revealing my depression could make students more comfortable			yes	some		yes	I was concerned that revealing my anxiety would waste class time	1	1	1	1	23-42	NA	NA	NA	NA	NA	NA	NA	NA	0	0	0	0	0	0	0	0
1010	tenuretrack	upper	engineering	fewer101	woman.nb	0	white	Someone who does not have depression	Someone who does not have anxiety											0	0	NA	NA	23-42	NA	NA	NA	NA	NA	NA	NA	NA	NA	NA	NA	NA	NA	NA	NA	NA
1011	instructor	intro	physics	101.200s	man	0	white	Someone who does not have depression	Someone who does not have anxiety											0	0	NA	NA	43+	NA	NA	NA	NA	NA	NA	NA	NA	NA	NA	NA	NA	NA	NA	NA	NA
1013	instructor	upper	biology	101.200s	man	0	white	Someone who has or has had depression	Someone who has or has had anxiety	yes	none		no	I did not feel like I had a personal enough relationship with the students in this course<split here>I thought that revealing my depression to all undergraduates in this course was inappropriate<split here>I typically do not share my depression with people<split here>I did not feel my depression was relevant to the students in this course<split here>I did not feel my depression was relevant to th…	yes	none		no	I did not feel like I had a personal enough relationship with the students in this course<split here>I thought that revealing my anxiety to all undergraduates in this course was inappropriate<split here>I typically do not share my anxiety with people<split here>I did not feel my anxiety was relevant to the students in this course<split here>I did not feel my anxiety was relevant to the course con…	1	1	0	0	23-42	1	1	1	1	1	1	1	1	1	1	1	1	1	1	1	1
1014	tenuretrack	upper	biology	fewer101	woman.nb	0	white	Someone who does not have depression	Someone who has or has had anxiety						yes	none		no	I thought that revealing my anxiety to all undergraduates in this course was inappropriate<split here>I typically do not share my anxiety with people<split here>I did not know others in the department, such as other faculty or instructors, who had revealed a similar identity to people in the department<split here>I was concerned students would have a negative opinion about my anxiety<split here>I…	0	1	NA	0	23-42	NA	NA	NA	NA	NA	NA	NA	NA	0	0	0	1	0	1	1	1
1015	tenuretrack	upper	biology	fewer101	man	0	white	Someone who has or has had depression	Someone who has or has had anxiety	yes	all	I felt my depression was relevant to the students in this course<split here>I wanted to be an example to my students of someone with depression<split here>I thought that I could better engage students in the course material by making a connection between my depression and the course content			yes	some		no	I did not feel my anxiety was relevant to the students in this course<split here>I was concerned that I would be subjected to departmental disciplinary action for revealing my anxiety	1	1	1	1	23-42	NA	NA	NA	NA	NA	NA	NA	NA	0	0	1	0	0	0	0	0
1016	instructor	intro	biology	fewer101	woman.nb	0	white	Someone who does not have depression	Someone who does not have anxiety											0	0	NA	NA	43+	NA	NA	NA	NA	NA	NA	NA	NA	NA	NA	NA	NA	NA	NA	NA	NA
1017	instructor	intro	engineering	fewer101	woman.nb	0	white	Someone who does not have depression	Someone who does not have anxiety											0	0	NA	NA	23-42	NA	NA	NA	NA	NA	NA	NA	NA	NA	NA	NA	NA	NA	NA	NA	NA
1019	tenured	intro	engineering	fewer101	man	0	white	Someone who has or has had depression	Someone who has or has had anxiety	yes	none		no	I thought that revealing my depression to all undergraduates in this course was inappropriate<split here>I typically do not share my depression with people<split here>I did not feel my depression was relevant to the students in this course<split here>I did not feel my depression was relevant to the course content	no					1	1	0	NA	43+	0	1	1	0	0	1	1	0	NA	NA	NA	NA	NA	NA	NA	NA
102	tenuretrack	intro	biology	101.200s	woman.nb	0	white	Someone who does not have depression	Someone who has or has had anxiety						yes	none		no	I did not feel like I had a personal enough relationship with the students in this course<split here>I thought that revealing my anxiety to all undergraduates in this course was inappropriate<split here>I typically do not share my anxiety with people<split here>I had never thought about revealing my anxiety to all students in this course	0	1	NA	0	23-42	NA	NA	NA	NA	NA	NA	NA	NA	1	0	0	0	1	1	1	0
1020	tenured	upper	biology	fewer101	woman.nb	0	white	Someone who does not have depression	Someone who does not have anxiety											0	0	NA	NA	43+	NA	NA	NA	NA	NA	NA	NA	NA	NA	NA	NA	NA	NA	NA	NA	NA
1021	tenured	intro	engineering	fewer101	man	0	white	Someone who does not have depression	Someone who does not have anxiety											0	0	NA	NA	43+	NA	NA	NA	NA	NA	NA	NA	NA	NA	NA	NA	NA	NA	NA	NA	NA
1022	tenuretrack	upper	biology	201.300s	woman.nb	0	white	Someone who does not have depression	Someone who has or has had anxiety						yes	none		yes	I did not feel like I had a personal enough relationship with the students in this course<split here>I typically do not share my anxiety with people	0	1	NA	0	23-42	NA	NA	NA	NA	NA	NA	NA	NA	1	0	0	0	0	0	1	0
1023	instructor	all	biology	101.200s	woman.nb	0	white	Someone who does not have depression	Someone who does not have anxiety											0	0	NA	NA	43+	NA	NA	NA	NA	NA	NA	NA	NA	NA	NA	NA	NA	NA	NA	NA	NA
1024	instructor	upper	chemistry	more300s	man	0	white	Someone who does not have depression	Decline to state											0	NA	NA	NA	23-42	NA	NA	NA	NA	NA	NA	NA	NA	NA	NA	NA	NA	NA	NA	NA	NA
1025	tenured	intro	geosciences	fewer101	NA	NA	NA	Decline to state	Decline to state											NA	NA	NA	NA	43+	NA	NA	NA	NA	NA	NA	NA	NA	NA	NA	NA	NA	NA	NA	NA	NA
1026	instructor	upper	chemistry	fewer101	man	0	white	Someone who does not have depression	Someone who does not have anxiety											0	0	NA	NA	43+	NA	NA	NA	NA	NA	NA	NA	NA	NA	NA	NA	NA	NA	NA	NA	NA
1027	tenured	upper	biology	fewer101	man	0	white	Someone who does not have depression	Someone who does not have anxiety											0	0	NA	NA	43+	NA	NA	NA	NA	NA	NA	NA	NA	NA	NA	NA	NA	NA	NA	NA	NA
1028	tenuretrack	upper	biology	201.300s	woman.nb	0	white	Someone who has or has had depression	Someone who has or has had anxiety	yes	none		yes	I typically do not share my depression with people<split here>I did not know others in the department, such as other faculty or instructors, who had revealed a similar identity to people in the department<split here>I was concerned students would have a negative opinion about my depression<split here>I was concerned that revealing my depression would result in poor course evaluations<split here>I…	yes	some		yes	I typically do not share my anxiety with people<split here>I did not feel my anxiety was relevant to the students in this course<split here>I did not feel my anxiety was relevant to the course content<split here>I did not know others in the department, such as other faculty or instructors, who had revealed a similar identity to people in the department<split here>I was concerned students would ha…	1	1	0	1	23-42	0	0	0	1	0	0	1	1	0	1	1	1	0	0	1	1
1029	tenured	all	chemistry	fewer101	woman.nb	0	white	Someone who has or has had depression	Someone who has or has had anxiety	yes	none		no	I typically do not share my depression with people	yes	none		no	I typically do not share my anxiety with people	1	1	0	0	43+	0	0	0	0	0	0	1	0	0	0	0	0	0	0	1	0
103	tenuretrack	upper	engineering	fewer101	man	0	peer	Someone who does not have depression	Someone who does not have anxiety											0	0	NA	NA	23-42	NA	NA	NA	NA	NA	NA	NA	NA	NA	NA	NA	NA	NA	NA	NA	NA
1030	tenured	upper	biology	fewer101	man	0	white	Someone who has or has had depression	Someone who does not have anxiety	yes	none		no	I typically do not share my depression with people<split here>I did not feel my depression was relevant to the students in this course<split here>I did not feel my depression was relevant to the course content<split here>I had never thought about revealing my depression to all students in this course						1	0	0	NA	43+	0	1	1	0	1	0	1	0	NA	NA	NA	NA	NA	NA	NA	NA
1031	instructor	upper	engineering	fewer101	man	0	white	Someone who does not have depression	Someone who does not have anxiety											0	0	NA	NA	43+	NA	NA	NA	NA	NA	NA	NA	NA	NA	NA	NA	NA	NA	NA	NA	NA
1032	tenured	intro	biology	more300s	woman.nb	0	white	Someone who does not have depression	Someone who does not have anxiety											0	0	NA	NA	43+	NA	NA	NA	NA	NA	NA	NA	NA	NA	NA	NA	NA	NA	NA	NA	NA
1033	tenured	upper	engineering	fewer101	man	0	peer	Someone who does not have depression	Someone who does not have anxiety											0	0	NA	NA	43+	NA	NA	NA	NA	NA	NA	NA	NA	NA	NA	NA	NA	NA	NA	NA	NA
1034	tenured	upper	geosciences	fewer101	man	0	white	Someone who does not have depression	Someone who does not have anxiety											0	0	NA	NA	43+	NA	NA	NA	NA	NA	NA	NA	NA	NA	NA	NA	NA	NA	NA	NA	NA
1035	instructor	upper	other	fewer101	woman.nb	0	white	Someone who has or has had depression	Someone who has or has had anxiety	yes	some		no	I did not feel like I had a personal enough relationship with the students in this course	yes	some		no	I did not feel like I had a personal enough relationship with the students in this course	1	1	1	1	43+	1	0	0	0	0	0	0	0	1	0	0	0	0	0	0	0
1036	instructor	upper	engineering	fewer101	woman.nb	0	white	Someone who does not have depression	Someone who does not have anxiety											0	0	NA	NA	43+	NA	NA	NA	NA	NA	NA	NA	NA	NA	NA	NA	NA	NA	NA	NA	NA
1037	tenured	all	other	fewer101	woman.nb	0	white	Someone who does not have depression	Someone who does not have anxiety											0	0	NA	NA	43+	NA	NA	NA	NA	NA	NA	NA	NA	NA	NA	NA	NA	NA	NA	NA	NA
1038	tenured	upper	engineering	fewer101	man	0	white	Someone who does not have depression	Someone who has or has had anxiety						yes	some		yes	I had never thought about revealing my anxiety to all students in this course	0	1	NA	1	43+	NA	NA	NA	NA	NA	NA	NA	NA	0	0	0	0	1	0	0	0
1039	tenured	intro	chemistry	101.200s	woman.nb	0	peer	Someone who does not have depression	Someone who does not have anxiety											0	0	NA	NA	23-42	NA	NA	NA	NA	NA	NA	NA	NA	NA	NA	NA	NA	NA	NA	NA	NA
104	tenured	upper	engineering	fewer101	woman.nb	0	white	Someone who has or has had depression	Someone who has or has had anxiety	yes	none		yes	I did not feel like I had a personal enough relationship with the students in this course<split here>I typically do not share my depression with people<split here>I did not feel my depression was relevant to the course content<split here>I did not know others in the department, such as other faculty or instructors, who had revealed a similar identity to people in the department<split here>I had n…	yes	none		yes	I did not feel like I had a personal enough relationship with the students in this course<split here>I thought that revealing my anxiety to all undergraduates in this course was inappropriate<split here>I typically do not share my anxiety with people<split here>I did not feel my anxiety was relevant to the students in this course<split here>I did not feel my anxiety was relevant to the course con…	1	1	0	0	43+	1	1	0	1	1	0	1	1	1	1	1	1	1	1	1	1
1040	instructor	intro	physics	201.300s	man	0	white	Someone who has or has had depression	Someone who has or has had anxiety	yes	none		no	I typically do not share my depression with people<split here>I did not feel my depression was relevant to the students in this course<split here>I did not feel my depression was relevant to the course content<split here>I had never thought about revealing my depression to all students in this course	yes	none		no	I typically do not share my anxiety with people<split here>I did not feel my anxiety was relevant to the students in this course<split here>I did not feel my anxiety was relevant to the course content<split here>I had never thought about revealing my anxiety to all students in this course	1	1	0	0	43+	0	1	1	0	1	0	1	0	0	1	1	0	1	0	1	0
1041	instructor	upper	physics	fewer101	man	0	peer	Someone who does not have depression	Someone who does not have anxiety											0	0	NA	NA	43+	NA	NA	NA	NA	NA	NA	NA	NA	NA	NA	NA	NA	NA	NA	NA	NA
1042	tenuretrack	upper	engineering	fewer101	man	0	peer	Someone who does not have depression	Someone who does not have anxiety											0	0	NA	NA	43+	NA	NA	NA	NA	NA	NA	NA	NA	NA	NA	NA	NA	NA	NA	NA	NA
1043	tenured	all	engineering	fewer101	man	0	white	Someone who does not have depression	Someone who does not have anxiety											0	0	NA	NA	43+	NA	NA	NA	NA	NA	NA	NA	NA	NA	NA	NA	NA	NA	NA	NA	NA
1044	instructor	intro	chemistry	more300s	woman.nb	0	white	Someone who does not have depression	Someone who does not have anxiety											0	0	NA	NA	43+	NA	NA	NA	NA	NA	NA	NA	NA	NA	NA	NA	NA	NA	NA	NA	NA
1045	tenured	intro	physics	101.200s	man	0	white	Someone who does not have depression	Someone who does not have anxiety											0	0	NA	NA	43+	NA	NA	NA	NA	NA	NA	NA	NA	NA	NA	NA	NA	NA	NA	NA	NA
1046	tenured	upper	biology	fewer101	woman.nb	0	white	Someone who does not have depression	Someone who does not have anxiety											0	0	NA	NA	43+	NA	NA	NA	NA	NA	NA	NA	NA	NA	NA	NA	NA	NA	NA	NA	NA
1047	tenuretrack	upper	biology	fewer101	woman.nb	0	white	Someone who has or has had depression	Someone who has or has had anxiety	yes	none		no	I thought that revealing my depression to all undergraduates in this course was inappropriate<split here>I typically do not share my depression with people<split here>I did not feel my depression was relevant to the students in this course<split here>I did not know others in the department, such as other faculty or instructors, who had revealed a similar identity to people in the department<split…	yes	none		no	I thought that revealing my anxiety to all undergraduates in this course was inappropriate<split here>I typically do not share my anxiety with people<split here>I did not feel my anxiety was relevant to the students in this course<split here>I did not know others in the department, such as other faculty or instructors, who had revealed a similar identity to people in the department<split here>I h…	1	1	0	0	23-42	0	0	1	1	1	1	1	0	0	0	1	1	1	1	1	0
1048	tenured	all	biology	fewer101	woman.nb	1	white	Someone who has or has had depression	Someone who has or has had anxiety	yes	none		yes	I typically do not share my depression with people	yes	none		yes	I typically do not share my anxiety with people	1	1	0	0	23-42	0	0	0	0	0	0	1	0	0	0	0	0	0	0	1	0
1049	instructor	intro	biology	fewer101	man	0	white	Someone who has or has had depression	Someone who has or has had anxiety	yes	none		yes		yes	none		yes		1	1	0	0	23-42	NA	NA	NA	NA	NA	NA	NA	NA	NA	NA	NA	NA	NA	NA	NA	NA
105	tenuretrack	intro	geosciences	101.200s	woman.nb	0	white	Someone who does not have depression	Someone who has or has had anxiety						yes	some		yes	I typically do not share my anxiety with people	0	1	NA	1	23-42	NA	NA	NA	NA	NA	NA	NA	NA	0	0	0	0	0	0	1	0
1050	tenured	intro	biology	fewer101	man	0	peer	Someone who does not have depression	Someone who has or has had anxiety						yes	all	I prefer to live authentically or be open with others about my anxiety<split here>I wanted to be an example to my students of someone with anxiety<split here>I wanted to be known as a supporter of individuals with anxiety			0	1	NA	1	43+	NA	NA	NA	NA	NA	NA	NA	NA	NA	NA	NA	NA	NA	NA	NA	NA
1051	tenured	all	physics	101.200s	man	0	white	Someone who does not have depression	Someone who has or has had anxiety						yes	none		no	I did not feel my anxiety was relevant to the students in this course<split here>I did not feel my anxiety was relevant to the course content<split here>I did not know others in the department, such as other faculty or instructors, who had revealed a similar identity to people in the department<split here>I had never thought about revealing my anxiety to all students in this course	0	1	NA	0	43+	NA	NA	NA	NA	NA	NA	NA	NA	0	1	1	1	1	0	0	0
1052	tenuretrack	intro	engineering	fewer101	man	0	white	Someone who does not have depression	Someone who does not have anxiety											0	0	NA	NA	23-42	NA	NA	NA	NA	NA	NA	NA	NA	NA	NA	NA	NA	NA	NA	NA	NA
1053	instructor	all	physics	101.200s	man	0	white	Someone who does not have depression	Someone who does not have anxiety											0	0	NA	NA	43+	NA	NA	NA	NA	NA	NA	NA	NA	NA	NA	NA	NA	NA	NA	NA	NA
1054	tenured	intro	physics	101.200s	man	0	white	Someone who does not have depression	Someone who does not have anxiety											0	0	NA	NA	43+	NA	NA	NA	NA	NA	NA	NA	NA	NA	NA	NA	NA	NA	NA	NA	NA
1055	tenuretrack	upper	biology	201.300s	man	1	white	Someone who does not have depression	Someone who has or has had anxiety						yes	none		no	I did not feel like I had a personal enough relationship with the students in this course<split here>I thought that revealing my anxiety to all undergraduates in this course was inappropriate<split here>I typically do not share my anxiety with people<split here>I did not feel my anxiety was relevant to the students in this course<split here>I did not feel my anxiety was relevant to the course con…	0	1	NA	0	23-42	NA	NA	NA	NA	NA	NA	NA	NA	1	1	1	1	1	1	1	1
1056	tenuretrack	upper	engineering	fewer101	man	0	white	Someone who has or has had depression	Someone who has or has had anxiety	yes	none		no	I did not feel my depression was relevant to the students in this course	yes	none		yes	I thought that revealing my anxiety to all undergraduates in this course was inappropriate	1	1	0	0	23-42	0	0	1	0	0	0	0	0	0	0	0	0	0	1	0	0
1057	tenured	upper	biology	fewer101	woman.nb	0	white	Someone who does not have depression	Someone who has or has had anxiety						yes	none		no	I typically do not share my anxiety with people<split here>I did not feel my anxiety was relevant to the students in this course<split here>I did not feel my anxiety was relevant to the course content	0	1	NA	0	43+	NA	NA	NA	NA	NA	NA	NA	NA	0	1	1	0	0	0	1	0
1058	instructor	upper	engineering	fewer101	man	0	white	Someone who does not have depression	Someone who does not have anxiety											0	0	NA	NA	43+	NA	NA	NA	NA	NA	NA	NA	NA	NA	NA	NA	NA	NA	NA	NA	NA
1059	instructor	intro	biology	101.200s	woman.nb	0	white	Someone who does not have depression	Someone who does not have anxiety											0	0	NA	NA	23-42	NA	NA	NA	NA	NA	NA	NA	NA	NA	NA	NA	NA	NA	NA	NA	NA
106	tenuretrack	upper	geosciences	fewer101	woman.nb	0	white	Someone who does not have depression	Someone who does not have anxiety											0	0	NA	NA	23-42	NA	NA	NA	NA	NA	NA	NA	NA	NA	NA	NA	NA	NA	NA	NA	NA
1060	tenuretrack	upper	engineering	fewer101	woman.nb	0	white	Someone who does not have depression	Someone who has or has had anxiety						yes	none		no	I did not feel like I had a personal enough relationship with the students in this course<split here>I thought that revealing my anxiety to all undergraduates in this course was inappropriate<split here>I typically do not share my anxiety with people<split here>I did not feel my anxiety was relevant to the course content<split here>I did not know others in the department, such as other faculty or…	0	1	NA	0	23-42	NA	NA	NA	NA	NA	NA	NA	NA	1	1	0	1	1	1	1	0
1061	instructor	intro	biology	fewer101	man	0	white	Someone who has or has had depression	Someone who has or has had anxiety	yes	none		no	I was concerned that I would be subjected to departmental disciplinary action for revealing my depression	yes	none		no	I was concerned that I would be subjected to departmental disciplinary action for revealing my anxiety	1	1	0	0	43+	0	0	0	0	0	0	0	0	0	0	0	0	0	0	0	0
1062	instructor	all	biology	fewer101	woman.nb	0	white	Someone who does not have depression	Someone who does not have anxiety											0	0	NA	NA	23-42	NA	NA	NA	NA	NA	NA	NA	NA	NA	NA	NA	NA	NA	NA	NA	NA
1063	instructor	all	physics	101.200s	man	0	white	Someone who has or has had depression	Someone who has or has had anxiety	yes	none		no	I did not feel like I had a personal enough relationship with the students in this course<split here>I thought that revealing my depression to all undergraduates in this course was inappropriate<split here>I typically do not share my depression with people<split here>I did not feel my depression was relevant to the students in this course<split here>I did not feel my depression was relevant to th…	yes	none		no	I did not feel like I had a personal enough relationship with the students in this course<split here>I typically do not share my anxiety with people<split here>I did not feel my anxiety was relevant to the students in this course<split here>I had never thought about revealing my anxiety to all students in this course	1	1	0	0	43+	1	1	1	0	1	1	1	0	1	0	1	0	1	0	1	0
1064	tenured	intro	biology	101.200s	man	0	white	Someone who does not have depression	Someone who does not have anxiety											0	0	NA	NA	43+	NA	NA	NA	NA	NA	NA	NA	NA	NA	NA	NA	NA	NA	NA	NA	NA
1065	instructor	upper	engineering	fewer101	woman.nb	0	white	Someone who does not have depression	Someone who has or has had anxiety						yes	none		yes	I typically do not share my anxiety with people	0	1	NA	0	23-42	NA	NA	NA	NA	NA	NA	NA	NA	0	0	0	0	0	0	1	0
1066	tenured	upper	engineering	fewer101	man	0	white	Someone who does not have depression	Someone who does not have anxiety											0	0	NA	NA	43+	NA	NA	NA	NA	NA	NA	NA	NA	NA	NA	NA	NA	NA	NA	NA	NA
1067	tenuretrack	upper	geosciences	fewer101	woman.nb	1	white	Someone who has or has had depression	Someone who has or has had anxiety	yes	none		no	I typically do not share my depression with people<split here>I did not feel my depression was relevant to the students in this course<split here>I did not feel my depression was relevant to the course content<split here>I was concerned students would have a negative opinion about my depression	yes	none		no	I typically do not share my anxiety with people<split here>I did not feel my anxiety was relevant to the course content	1	1	0	0	23-42	0	1	1	0	0	0	1	1	0	1	0	0	0	0	1	0
1068	tenured	upper	biology	fewer101	woman.nb	1	white	Someone who has or has had depression	Someone who has or has had anxiety	yes	none		no	I did not feel like I had a personal enough relationship with the students in this course	yes	none		yes	I did not feel like I had a personal enough relationship with the students in this course	1	1	0	0	43+	1	0	0	0	0	0	0	0	1	0	0	0	0	0	0	0
1069	tenured	intro	chemistry	more300s	man	0	white	Someone who does not have depression	Someone who does not have anxiety											0	0	NA	NA	43+	NA	NA	NA	NA	NA	NA	NA	NA	NA	NA	NA	NA	NA	NA	NA	NA
107	tenured	upper	chemistry	fewer101	man	0	asian	Someone who does not have depression	Someone who does not have anxiety											0	0	NA	NA	43+	NA	NA	NA	NA	NA	NA	NA	NA	NA	NA	NA	NA	NA	NA	NA	NA
1070	instructor	intro	chemistry	201.300s	man	0	white	Someone who does not have depression	Someone who does not have anxiety											0	0	NA	NA	43+	NA	NA	NA	NA	NA	NA	NA	NA	NA	NA	NA	NA	NA	NA	NA	NA
1071	instructor	upper	engineering	101.200s	man	0	white	Someone who does not have depression	Someone who does not have anxiety											0	0	NA	NA	43+	NA	NA	NA	NA	NA	NA	NA	NA	NA	NA	NA	NA	NA	NA	NA	NA
1072	tenuretrack	upper	biology	fewer101	woman.nb	1	white	Someone who does not have depression	Someone who does not have anxiety											0	0	NA	NA	23-42	NA	NA	NA	NA	NA	NA	NA	NA	NA	NA	NA	NA	NA	NA	NA	NA
1073	tenured	upper	other	101.200s	man	0	white	Someone who has or has had depression	Someone who does not have anxiety	yes	none		no	I did not feel like I had a personal enough relationship with the students in this course<split here>I thought that revealing my depression to all undergraduates in this course was inappropriate<split here>I typically do not share my depression with people<split here>I did not feel my depression was relevant to the students in this course<split here>I did not feel my depression was relevant to th…						1	0	0	NA	43+	1	1	1	0	1	1	1	0	NA	NA	NA	NA	NA	NA	NA	NA
1075	tenured	upper	chemistry	fewer101	man	0	white	Someone who does not have depression	Someone who does not have anxiety											0	0	NA	NA	43+	NA	NA	NA	NA	NA	NA	NA	NA	NA	NA	NA	NA	NA	NA	NA	NA
1076	tenured	intro	biology	fewer101	woman.nb	0	white	Someone who does not have depression	Someone who has or has had anxiety						yes	none		no	I typically do not share my anxiety with people<split here>I did not know others in the department, such as other faculty or instructors, who had revealed a similar identity to people in the department<split here>I was concerned students would have a negative opinion about my anxiety	0	1	NA	0	43+	NA	NA	NA	NA	NA	NA	NA	NA	0	0	0	1	0	0	1	1
1077	instructor	upper	engineering	fewer101	woman.nb	0	asian	Someone who does not have depression	Someone who does not have anxiety											0	0	NA	NA	43+	NA	NA	NA	NA	NA	NA	NA	NA	NA	NA	NA	NA	NA	NA	NA	NA
1079	instructor	intro	physics	101.200s	man	0	white	Someone who does not have depression	Someone who has or has had anxiety						yes	none		no	I did not feel like I had a personal enough relationship with the students in this course<split here>I typically do not share my anxiety with people<split here>I did not feel my anxiety was relevant to the students in this course<split here>I did not feel my anxiety was relevant to the course content<split here>I did not know others in the department, such as other faculty or instructors, who had…	0	1	NA	0	43+	NA	NA	NA	NA	NA	NA	NA	NA	1	1	1	1	1	0	1	0
108	instructor	upper	engineering	101.200s	man	0	white	Someone who does not have depression	Someone who does not have anxiety											0	0	NA	NA	23-42	NA	NA	NA	NA	NA	NA	NA	NA	NA	NA	NA	NA	NA	NA	NA	NA
1080	tenured	upper	biology	fewer101	woman.nb	0	asian	Someone who does not have depression	Someone who does not have anxiety											0	0	NA	NA	43+	NA	NA	NA	NA	NA	NA	NA	NA	NA	NA	NA	NA	NA	NA	NA	NA
1081	instructor	intro	biology	more300s	man	0	white	Someone who does not have depression	Someone who has or has had anxiety						yes	some		yes	I did not feel like I had a personal enough relationship with the students in this course<split here>I typically do not share my anxiety with people	0	1	NA	1	23-42	NA	NA	NA	NA	NA	NA	NA	NA	1	0	0	0	0	0	1	0
1082	tenuretrack	intro	biology	101.200s	man	0	white	Someone who does not have depression	Someone who has or has had anxiety						yes	some		yes	I did not feel my anxiety was relevant to the course content	0	1	NA	1	23-42	NA	NA	NA	NA	NA	NA	NA	NA	0	1	0	0	0	0	0	0
1083	instructor	upper	engineering	fewer101	woman.nb	0	peer	Someone who has or has had depression	Someone who has or has had anxiety	yes	some		yes	I typically do not share my depression with people	yes	some		yes	I typically do not share my anxiety with people	1	1	1	1	43+	0	0	0	0	0	0	1	0	0	0	0	0	0	0	1	0
1084	tenured	upper	physics	fewer101	woman.nb	0	white	Someone who has or has had depression	Someone who does not have anxiety	yes	none		no	I thought that revealing my depression to all undergraduates in this course was inappropriate<split here>I typically do not share my depression with people<split here>I did not feel my depression was relevant to the students in this course						1	0	0	NA	23-42	0	0	1	0	0	1	1	0	NA	NA	NA	NA	NA	NA	NA	NA
1085	instructor	intro	biology	fewer101	woman.nb	0	white	Someone who does not have depression	Someone who does not have anxiety											0	0	NA	NA	43+	NA	NA	NA	NA	NA	NA	NA	NA	NA	NA	NA	NA	NA	NA	NA	NA
1086	tenured	intro	biology	more300s	man	0	white	Someone who does not have depression	Someone who does not have anxiety											0	0	NA	NA	43+	NA	NA	NA	NA	NA	NA	NA	NA	NA	NA	NA	NA	NA	NA	NA	NA
1087	instructor	intro	biology	101.200s	woman.nb	0	white	Someone who does not have depression	Someone who does not have anxiety											0	0	NA	NA	43+	NA	NA	NA	NA	NA	NA	NA	NA	NA	NA	NA	NA	NA	NA	NA	NA
1089	instructor	all	engineering	fewer101	woman.nb	0	white	Someone who does not have depression	Someone who does not have anxiety											0	0	NA	NA	43+	NA	NA	NA	NA	NA	NA	NA	NA	NA	NA	NA	NA	NA	NA	NA	NA
109	tenured	intro	engineering	fewer101	man	0	white	Someone who does not have depression	Someone who does not have anxiety											0	0	NA	NA	43+	NA	NA	NA	NA	NA	NA	NA	NA	NA	NA	NA	NA	NA	NA	NA	NA
1090	instructor	intro	chemistry	101.200s	woman.nb	0	white	Someone who does not have depression	Someone who has or has had anxiety						yes	some		yes	I did not feel like I had a personal enough relationship with the students in this course<split here>I typically do not share my anxiety with people	0	1	NA	1	23-42	NA	NA	NA	NA	NA	NA	NA	NA	1	0	0	0	0	0	1	0
1092	tenuretrack	upper	engineering	fewer101	woman.nb	0	NA	Someone who has or has had depression	Someone who has or has had anxiety	yes	none		no	I typically do not share my depression with people<split here>I was concerned students would have a negative opinion about my depression<split here>I was concerned that revealing my depression would result in poor course evaluations	yes	none		no	I typically do not share my anxiety with people<split here>I did not feel my anxiety was relevant to the students in this course<split here>I did not feel my anxiety was relevant to the course content<split here>I was concerned students would have a negative opinion about my anxiety<split here>I was concerned that revealing my anxiety would result in poor course evaluations	1	1	0	0	23-42	0	0	0	0	0	0	1	1	0	1	1	0	0	0	1	1
1093	instructor	intro	biology	201.300s	woman.nb	0	white	Someone who has or has had depression	Someone who has or has had anxiety	yes	some		no	I had never thought about revealing my depression to all students in this course	yes	some		no	I had never thought about revealing my anxiety to all students in this course	1	1	1	1	43+	0	0	0	0	1	0	0	0	0	0	0	0	1	0	0	0
1094	tenuretrack	upper		NA	NA	NA	NA													NA	NA	NA	NA	NA	NA	NA	NA	NA	NA	NA	NA	NA	NA	NA	NA	NA	NA	NA	NA	NA
1095	tenuretrack	intro	chemistry	101.200s	NA	NA	NA													NA	NA	NA	NA	NA	NA	NA	NA	NA	NA	NA	NA	NA	NA	NA	NA	NA	NA	NA	NA	NA
1096	tenured	intro	other	fewer101	woman.nb	0	white	Someone who does not have depression	Someone who has or has had anxiety						yes					0	1	NA	NA	NA	NA	NA	NA	NA	NA	NA	NA	NA	NA	NA	NA	NA	NA	NA	NA	NA
1097	tenured	upper	chemistry	NA	man	0	NA	Decline to state	Decline to state											NA	NA	NA	NA	NA	NA	NA	NA	NA	NA	NA	NA	NA	NA	NA	NA	NA	NA	NA	NA	NA
1098	tenuretrack	intro	physics	fewer101	man	0	white	Someone who has or has had depression	Someone who has or has had anxiety	yes	none		yes							1	1	0	NA	NA	NA	NA	NA	NA	NA	NA	NA	NA	NA	NA	NA	NA	NA	NA	NA	NA
1099	tenured	all		NA	NA	NA	NA													NA	NA	NA	NA	NA	NA	NA	NA	NA	NA	NA	NA	NA	NA	NA	NA	NA	NA	NA	NA	NA
11	tenured	upper	biology	fewer101	man	0	peer	Someone who does not have depression	Someone who has or has had anxiety						yes	none		no	I did not feel like I had a personal enough relationship with the students in this course<split here>I thought that revealing my anxiety to all undergraduates in this course was inappropriate<split here>I did not feel my anxiety was relevant to the students in this course<split here>I did not feel my anxiety was relevant to the course content<split here>I had never thought about revealing my anxi…	0	1	NA	0	43+	NA	NA	NA	NA	NA	NA	NA	NA	1	1	1	0	1	1	0	0
110	tenured	upper	physics	fewer101	man	1	white	Someone who does not have depression	Someone who has or has had anxiety						yes	none		no	I did not feel like I had a personal enough relationship with the students in this course<split here>I thought that revealing my anxiety to all undergraduates in this course was inappropriate<split here>I typically do not share my anxiety with people<split here>I did not feel my anxiety was relevant to the students in this course<split here>I did not feel my anxiety was relevant to the course con…	0	1	NA	0	23-42	NA	NA	NA	NA	NA	NA	NA	NA	1	1	1	1	1	1	1	1
1100	tenured	upper	physics	fewer101	woman.nb	0	NA													NA	NA	NA	NA	NA	NA	NA	NA	NA	NA	NA	NA	NA	NA	NA	NA	NA	NA	NA	NA	NA
1101	instructor	upper	engineering	fewer101	man	0	white	Someone who does not have depression	Someone who does not have anxiety											0	0	NA	NA	NA	NA	NA	NA	NA	NA	NA	NA	NA	NA	NA	NA	NA	NA	NA	NA	NA
1102	tenured	intro	physics	more300s	man	0	white	Someone who does not have depression	Someone who does not have anxiety											0	0	NA	NA	NA	NA	NA	NA	NA	NA	NA	NA	NA	NA	NA	NA	NA	NA	NA	NA	NA
1103	tenured	upper	engineering	101.200s	man	0	white	Someone who does not have depression	Someone who does not have anxiety											0	0	NA	NA	43+	NA	NA	NA	NA	NA	NA	NA	NA	NA	NA	NA	NA	NA	NA	NA	NA
1104	tenured	all	engineering	fewer101	man	0	NA													NA	NA	NA	NA	NA	NA	NA	NA	NA	NA	NA	NA	NA	NA	NA	NA	NA	NA	NA	NA	NA
1106	tenured	all	engineering	fewer101	man	0	NA	Decline to state	Someone who has or has had anxiety						yes	none		yes	I did not feel like I had a personal enough relationship with the students in this course<split here>I thought that revealing my anxiety to all undergraduates in this course was inappropriate<split here>I typically do not share my anxiety with people<split here>I did not feel my anxiety was relevant to the course content	NA	1	NA	0	NA	NA	NA	NA	NA	NA	NA	NA	NA	1	1	0	0	0	1	1	0
1107	tenured	all	physics	fewer101	man	0	white	Someone who does not have depression	Someone who does not have anxiety											0	0	NA	NA	NA	NA	NA	NA	NA	NA	NA	NA	NA	NA	NA	NA	NA	NA	NA	NA	NA
1108	tenured	upper	biology	more300s	man	0	white	Someone who does not have depression	Someone who does not have anxiety											0	0	NA	NA	NA	NA	NA	NA	NA	NA	NA	NA	NA	NA	NA	NA	NA	NA	NA	NA	NA
1109	instructor	upper	biology	more300s	woman.nb	0	NA													NA	NA	NA	NA	NA	NA	NA	NA	NA	NA	NA	NA	NA	NA	NA	NA	NA	NA	NA	NA	NA
111	tenured	upper	engineering	fewer101	man	0	asian	Decline to state	Decline to state											NA	NA	NA	NA	43+	NA	NA	NA	NA	NA	NA	NA	NA	NA	NA	NA	NA	NA	NA	NA	NA
1110	tenured	intro	engineering	fewer101	NA	NA	NA	Decline to state	Decline to state											NA	NA	NA	NA	NA	NA	NA	NA	NA	NA	NA	NA	NA	NA	NA	NA	NA	NA	NA	NA	NA
1111	instructor	intro	biology	more300s	woman.nb	0	white	Someone who does not have depression	Someone who does not have anxiety											0	0	NA	NA	NA	NA	NA	NA	NA	NA	NA	NA	NA	NA	NA	NA	NA	NA	NA	NA	NA
1112	tenured	upper	engineering	fewer101	woman.nb	0	peer	Someone who does not have depression	Someone who does not have anxiety											0	0	NA	NA	NA	NA	NA	NA	NA	NA	NA	NA	NA	NA	NA	NA	NA	NA	NA	NA	NA
1113	tenured	all	engineering	fewer101	man	0	white	Someone who does not have depression	Someone who does not have anxiety											0	0	NA	NA	NA	NA	NA	NA	NA	NA	NA	NA	NA	NA	NA	NA	NA	NA	NA	NA	NA
1115	tenured	intro	biology	fewer101	man	0	white	Someone who has or has had depression	Someone who has or has had anxiety	yes	some		no							1	1	1	NA	NA	NA	NA	NA	NA	NA	NA	NA	NA	NA	NA	NA	NA	NA	NA	NA	NA
1116	tenured	upper	physics	fewer101	NA	NA	NA													NA	NA	NA	NA	NA	NA	NA	NA	NA	NA	NA	NA	NA	NA	NA	NA	NA	NA	NA	NA	NA
1117	tenured	intro	other	fewer101	man	0	white	Someone who has or has had depression	Someone who does not have anxiety	yes	none		yes							1	0	0	NA	NA	NA	NA	NA	NA	NA	NA	NA	NA	NA	NA	NA	NA	NA	NA	NA	NA
1118	tenuretrack	upper	engineering	fewer101	woman.nb	0	asian	Someone who does not have depression	Someone who has or has had anxiety						yes	none		no	I thought that revealing my anxiety to all undergraduates in this course was inappropriate<split here>I typically do not share my anxiety with people<split here>I did not feel my anxiety was relevant to the students in this course<split here>I did not feel my anxiety was relevant to the course content<split here>I had never thought about revealing my anxiety to all students in this course	0	1	NA	0	NA	NA	NA	NA	NA	NA	NA	NA	NA	0	1	1	0	1	1	1	0
1119	instructor	intro		NA	NA	NA	NA													NA	NA	NA	NA	NA	NA	NA	NA	NA	NA	NA	NA	NA	NA	NA	NA	NA	NA	NA	NA	NA
112	tenured	intro	biology	fewer101	man	0	white	Someone who does not have depression	Someone who does not have anxiety											0	0	NA	NA	43+	NA	NA	NA	NA	NA	NA	NA	NA	NA	NA	NA	NA	NA	NA	NA	NA
1120	tenured	all	physics	fewer101	man	NA	NA													NA	NA	NA	NA	NA	NA	NA	NA	NA	NA	NA	NA	NA	NA	NA	NA	NA	NA	NA	NA	NA
1121	tenured	upper	engineering	fewer101	woman.nb	0	white	Someone who does not have depression	Someone who does not have anxiety											0	0	NA	NA	NA	NA	NA	NA	NA	NA	NA	NA	NA	NA	NA	NA	NA	NA	NA	NA	NA
1122	tenured	intro	chemistry	101.200s	woman.nb	0	NA													NA	NA	NA	NA	NA	NA	NA	NA	NA	NA	NA	NA	NA	NA	NA	NA	NA	NA	NA	NA	NA
1123	tenured	all	physics	101.200s	man	0	white	Decline to state	Someone who has or has had anxiety						no					NA	1	NA	NA	NA	NA	NA	NA	NA	NA	NA	NA	NA	NA	NA	NA	NA	NA	NA	NA	NA
1124	instructor	all	chemistry	101.200s	man	0	white	Someone who does not have depression	Someone who does not have anxiety											0	0	NA	NA	NA	NA	NA	NA	NA	NA	NA	NA	NA	NA	NA	NA	NA	NA	NA	NA	NA
1125	instructor	upper	engineering	fewer101	woman.nb	0	NA	Decline to state	Someone who has or has had anxiety						yes	all	I wanted to be an example to my students of someone with anxiety<split here>I thought revealing my anxiety could make me more relatable to students			NA	1	NA	1	NA	NA	NA	NA	NA	NA	NA	NA	NA	NA	NA	NA	NA	NA	NA	NA	NA
1126	tenuretrack	upper	engineering	fewer101	woman.nb	0	NA													NA	NA	NA	NA	NA	NA	NA	NA	NA	NA	NA	NA	NA	NA	NA	NA	NA	NA	NA	NA	NA
1127	instructor	intro	chemistry	more300s	NA	NA	NA													NA	NA	NA	NA	NA	NA	NA	NA	NA	NA	NA	NA	NA	NA	NA	NA	NA	NA	NA	NA	NA
1128	tenuretrack	all	engineering	fewer101	man	0	asian	Decline to state	Someone who has or has had anxiety						yes	none		yes		NA	1	NA	0	NA	NA	NA	NA	NA	NA	NA	NA	NA	NA	NA	NA	NA	NA	NA	NA	NA
1129	instructor	intro	biology	201.300s	woman.nb	0	white	Someone who does not have depression	Someone who does not have anxiety											0	0	NA	NA	23-42	NA	NA	NA	NA	NA	NA	NA	NA	NA	NA	NA	NA	NA	NA	NA	NA
113	tenured	upper	physics	fewer101	man	0	NA	Decline to state	Decline to state											NA	NA	NA	NA	NA	NA	NA	NA	NA	NA	NA	NA	NA	NA	NA	NA	NA	NA	NA	NA	NA
1130	tenured	all	biology	101.200s	woman.nb	0	asian	Someone who does not have depression	Someone who does not have anxiety											0	0	NA	NA	NA	NA	NA	NA	NA	NA	NA	NA	NA	NA	NA	NA	NA	NA	NA	NA	NA
1131	tenured	intro	biology	fewer101	woman.nb	0	asian	Someone who does not have depression	Someone who does not have anxiety											0	0	NA	NA	43+	NA	NA	NA	NA	NA	NA	NA	NA	NA	NA	NA	NA	NA	NA	NA	NA
1132	tenuretrack	upper	chemistry	fewer101	woman.nb	0	peer	Someone who does not have depression	Decline to state											0	NA	NA	NA	23-42	NA	NA	NA	NA	NA	NA	NA	NA	NA	NA	NA	NA	NA	NA	NA	NA
1133	tenured	intro	biology	more300s	man	0	asian	Someone who does not have depression	Someone who has or has had anxiety						yes	none		no	I typically do not share my anxiety with people<split here>I had never thought about revealing my anxiety to all students in this course	0	1	NA	0	43+	NA	NA	NA	NA	NA	NA	NA	NA	0	0	0	0	1	0	1	0
1134	tenured	upper	engineering	fewer101	man	0	white	Someone who does not have depression	Someone who has or has had anxiety						yes	all	I felt that revealing my anxiety to students in this course was appropriate<split here>I felt my anxiety was relevant to the course content<split here>I thought revealing my anxiety could make students more comfortable<split here>I thought that I could better engage students in the course material by making a connection between my anxiety and the course content			0	1	NA	1	NA	NA	NA	NA	NA	NA	NA	NA	NA	NA	NA	NA	NA	NA	NA	NA	NA
1135	tenured	all	engineering	fewer101	man	0	asian	Someone who does not have depression	Someone who does not have anxiety											0	0	NA	NA	NA	NA	NA	NA	NA	NA	NA	NA	NA	NA	NA	NA	NA	NA	NA	NA	NA
1136	tenuretrack	intro	biology	101.200s	man	0	white	Someone who does not have depression	Someone who has or has had anxiety						yes	none		no	I did not feel like I had a personal enough relationship with the students in this course<split here>I thought that revealing my anxiety to all undergraduates in this course was inappropriate<split here>I was concerned students would have a negative opinion about my anxiety<split here>I was concerned that revealing my anxiety would result in poor course evaluations	0	1	NA	0	23-42	NA	NA	NA	NA	NA	NA	NA	NA	1	0	0	0	0	1	0	1
1137	instructor	all	engineering	fewer101	woman.nb	0	white	Someone who has or has had depression	Someone who has or has had anxiety	yes	none		no	I thought that revealing my depression to all undergraduates in this course was inappropriate<split here>I typically do not share my depression with people<split here>I did not feel my depression was relevant to the course content<split here>I was concerned students would have a negative opinion about my depression	yes	some		no	I thought that revealing my anxiety to all undergraduates in this course was inappropriate<split here>I typically do not share my anxiety with people<split here>I did not feel my anxiety was relevant to the students in this course<split here>I did not feel my anxiety was relevant to the course content<split here>I was concerned students would have a negative opinion about my anxiety	1	1	0	1	43+	0	1	0	0	0	1	1	1	0	1	1	0	0	1	1	1
1139	tenured	upper	biology	fewer101	man	0	white	Someone who does not have depression	Someone who does not have anxiety											0	0	NA	NA	43+	NA	NA	NA	NA	NA	NA	NA	NA	NA	NA	NA	NA	NA	NA	NA	NA
114	tenuretrack	upper	engineering	fewer101	man	0	white	Someone who has or has had depression	Someone who has or has had anxiety	yes	none		no	I typically do not share my depression with people<split here>I did not feel my depression was relevant to the students in this course	no					1	1	0	NA	23-42	0	0	1	0	0	0	1	0	NA	NA	NA	NA	NA	NA	NA	NA
1140	instructor	intro	biology	101.200s	woman.nb	0	white	Someone who does not have depression	Someone who does not have anxiety											0	0	NA	NA	43+	NA	NA	NA	NA	NA	NA	NA	NA	NA	NA	NA	NA	NA	NA	NA	NA
1141	tenured	all	biology	more300s	woman.nb	0	white	Someone who does not have depression	Someone who does not have anxiety											0	0	NA	NA	43+	NA	NA	NA	NA	NA	NA	NA	NA	NA	NA	NA	NA	NA	NA	NA	NA
1142	instructor	all	biology	fewer101	NA	NA	NA													NA	NA	NA	NA	NA	NA	NA	NA	NA	NA	NA	NA	NA	NA	NA	NA	NA	NA	NA	NA	NA
1143	tenured	intro	engineering	fewer101	woman.nb	0	white	Someone who does not have depression	Someone who has or has had anxiety						yes	none		no	I typically do not share my anxiety with people	0	1	NA	0	43+	NA	NA	NA	NA	NA	NA	NA	NA	0	0	0	0	0	0	1	0
1144	tenured	upper	physics	fewer101	man	0	white	Someone who does not have depression	Someone who does not have anxiety											0	0	NA	NA	43+	NA	NA	NA	NA	NA	NA	NA	NA	NA	NA	NA	NA	NA	NA	NA	NA
1145	tenured	upper	biology	fewer101	woman.nb	0	NA	Someone who has or has had depression	Someone who has or has had anxiety	yes	none		no							1	1	0	NA	NA	NA	NA	NA	NA	NA	NA	NA	NA	NA	NA	NA	NA	NA	NA	NA	NA
1147	tenured	intro	engineering	fewer101	woman.nb	0	white	Someone who does not have depression	Someone who does not have anxiety											0	0	NA	NA	43+	NA	NA	NA	NA	NA	NA	NA	NA	NA	NA	NA	NA	NA	NA	NA	NA
1148	tenured	all	biology	fewer101	man	0	white	Someone who does not have depression	Someone who does not have anxiety											0	0	NA	NA	43+	NA	NA	NA	NA	NA	NA	NA	NA	NA	NA	NA	NA	NA	NA	NA	NA
1149	tenuretrack	upper	engineering	fewer101	woman.nb	0	asian	Someone who does not have depression	Someone who does not have anxiety											0	0	NA	NA	23-42	NA	NA	NA	NA	NA	NA	NA	NA	NA	NA	NA	NA	NA	NA	NA	NA
115	instructor	intro	chemistry	more300s	man	0	asian	Someone who has or has had depression	Someone who does not have anxiety	yes	some		yes	I thought that revealing my depression to all undergraduates in this course was inappropriate<split here>I typically do not share my depression with people						1	0	1	NA	23-42	0	0	0	0	0	1	1	0	NA	NA	NA	NA	NA	NA	NA	NA
1150	instructor	all	engineering	fewer101	woman.nb	0	white	Someone who does not have depression	Someone who does not have anxiety											0	0	NA	NA	NA	NA	NA	NA	NA	NA	NA	NA	NA	NA	NA	NA	NA	NA	NA	NA	NA
1151	tenuretrack	upper	geosciences	fewer101	woman.nb	1	white	Someone who has or has had depression	Someone who has or has had anxiety	yes	none		yes	I thought that revealing my depression to all undergraduates in this course was inappropriate<split here>I typically do not share my depression with people<split here>I did not know others in the department, such as other faculty or instructors, who had revealed a similar identity to people in the department<split here>I was concerned students would have a negative opinion about my depression	no					1	1	0	NA	23-42	0	0	0	1	0	1	1	1	NA	NA	NA	NA	NA	NA	NA	NA
1152	instructor	intro	biology	more300s	woman.nb	0	asian	Someone who does not have depression	Someone who does not have anxiety											0	0	NA	NA	23-42	NA	NA	NA	NA	NA	NA	NA	NA	NA	NA	NA	NA	NA	NA	NA	NA
1154	tenured	all	other	fewer101	man	0	white	Someone who does not have depression	Someone who does not have anxiety											0	0	NA	NA	43+	NA	NA	NA	NA	NA	NA	NA	NA	NA	NA	NA	NA	NA	NA	NA	NA
1155	instructor	upper	biology	fewer101	man	0	white	Someone who does not have depression	Someone who does not have anxiety											0	0	NA	NA	43+	NA	NA	NA	NA	NA	NA	NA	NA	NA	NA	NA	NA	NA	NA	NA	NA
1156	tenured	intro	physics	fewer101	man	0	white	Someone who does not have depression	Someone who does not have anxiety											0	0	NA	NA	43+	NA	NA	NA	NA	NA	NA	NA	NA	NA	NA	NA	NA	NA	NA	NA	NA
1157	tenuretrack	intro	chemistry	more300s	woman.nb	0	white	Someone who does not have depression	Someone who has or has had anxiety						yes	some		yes	I typically do not share my anxiety with people<split here>I did not know others in the department, such as other faculty or instructors, who had revealed a similar identity to people in the department	0	1	NA	1	23-42	NA	NA	NA	NA	NA	NA	NA	NA	0	0	0	1	0	0	1	0
1158	tenured	intro	engineering	fewer101	woman.nb	0	asian	Someone who does not have depression	Someone who does not have anxiety											0	0	NA	NA	43+	NA	NA	NA	NA	NA	NA	NA	NA	NA	NA	NA	NA	NA	NA	NA	NA
116	instructor	intro	biology	fewer101	woman.nb	0	white	Someone who does not have depression	Someone who does not have anxiety											0	0	NA	NA	23-42	NA	NA	NA	NA	NA	NA	NA	NA	NA	NA	NA	NA	NA	NA	NA	NA
1160	tenured	intro	engineering	101.200s	man	0	white	Someone who has or has had depression	Someone who has or has had anxiety	yes	none		no	I did not feel like I had a personal enough relationship with the students in this course<split here>I thought that revealing my depression to all undergraduates in this course was inappropriate<split here>I typically do not share my depression with people<split here>I did not feel my depression was relevant to the students in this course<split here>I did not feel my depression was relevant to th…	yes	none		no	I did not feel like I had a personal enough relationship with the students in this course<split here>I typically do not share my anxiety with people<split here>I did not feel my anxiety was relevant to the students in this course<split here>I did not feel my anxiety was relevant to the course content<split here>I had never thought about revealing my anxiety to all students in this course<split he…	1	1	0	0	23-42	1	1	1	0	1	1	1	1	1	1	1	0	1	0	1	1
1161	tenured	upper	biology	fewer101	man	0	white	Someone who does not have depression	Someone who does not have anxiety											0	0	NA	NA	43+	NA	NA	NA	NA	NA	NA	NA	NA	NA	NA	NA	NA	NA	NA	NA	NA
1163	tenuretrack	upper	engineering	101.200s	woman.nb	0	white	Someone who has or has had depression	Someone who has or has had anxiety	yes	some		no	I typically do not share my depression with people<split here>I had never thought about revealing my depression to all students in this course<split here>I was concerned students would have a negative opinion about my depression<split here>I was concerned that revealing my depression would result in poor course evaluations<split here>I was concerned that I would be subjected to departmental disci…	yes	some		no	I did not feel like I had a personal enough relationship with the students in this course<split here>I typically do not share my anxiety with people<split here>I did not feel my anxiety was relevant to the students in this course<split here>I did not feel my anxiety was relevant to the course content<split here>I had never thought about revealing my anxiety to all students in this course<split he…	1	1	1	1	23-42	0	0	0	0	1	0	1	1	1	1	1	0	1	0	1	0
1164	tenured	upper	engineering	fewer101	man	0	asian	Someone who does not have depression	Someone who does not have anxiety											0	0	NA	NA	23-42	NA	NA	NA	NA	NA	NA	NA	NA	NA	NA	NA	NA	NA	NA	NA	NA
1165	tenured	intro	engineering	fewer101	man	0	white	Someone who does not have depression	Someone who does not have anxiety											0	0	NA	NA	23-42	NA	NA	NA	NA	NA	NA	NA	NA	NA	NA	NA	NA	NA	NA	NA	NA
1166	instructor	upper	biology	more300s	man	0	asian	Someone who does not have depression	Someone who does not have anxiety											0	0	NA	NA	43+	NA	NA	NA	NA	NA	NA	NA	NA	NA	NA	NA	NA	NA	NA	NA	NA
1167	tenuretrack	upper	engineering	101.200s	man	0	asian	Someone who does not have depression	Someone who does not have anxiety											0	0	NA	NA	43+	NA	NA	NA	NA	NA	NA	NA	NA	NA	NA	NA	NA	NA	NA	NA	NA
1168	tenured	intro	other	fewer101	man	0	white	Someone who does not have depression	Someone who does not have anxiety											0	0	NA	NA	43+	NA	NA	NA	NA	NA	NA	NA	NA	NA	NA	NA	NA	NA	NA	NA	NA
1169	tenuretrack	intro	engineering	fewer101	man	0	NA	Someone who does not have depression	Decline to state											0	NA	NA	NA	23-42	NA	NA	NA	NA	NA	NA	NA	NA	NA	NA	NA	NA	NA	NA	NA	NA
117	instructor	upper	biology	101.200s	woman.nb	0	white	Someone who does not have depression	Someone who does not have anxiety											0	0	NA	NA	43+	NA	NA	NA	NA	NA	NA	NA	NA	NA	NA	NA	NA	NA	NA	NA	NA
1171	tenuretrack	intro	physics	fewer101	man	0	NA	Someone who has or has had depression	Someone who has or has had anxiety	yes	none		no	I did not feel like I had a personal enough relationship with the students in this course<split here>I thought that revealing my depression to all undergraduates in this course was inappropriate<split here>I did not feel my depression was relevant to the students in this course<split here>I did not feel my depression was relevant to the course content<split here>I was concerned students would hav…	yes	none		no	I did not feel like I had a personal enough relationship with the students in this course<split here>I thought that revealing my anxiety to all undergraduates in this course was inappropriate<split here>I did not feel my anxiety was relevant to the students in this course<split here>I did not feel my anxiety was relevant to the course content<split here>I was concerned students would have a negat…	1	1	0	0	23-42	1	1	1	0	0	1	0	1	1	1	1	0	0	1	0	1
1172	tenured	upper	engineering	fewer101	man	0	asian	Someone who does not have depression	Someone who does not have anxiety											0	0	NA	NA	43+	NA	NA	NA	NA	NA	NA	NA	NA	NA	NA	NA	NA	NA	NA	NA	NA
1173	tenured	upper	engineering	fewer101	man	0	peer	Someone who does not have depression	Someone who does not have anxiety											0	0	NA	NA	23-42	NA	NA	NA	NA	NA	NA	NA	NA	NA	NA	NA	NA	NA	NA	NA	NA
1174	tenured	all	other	fewer101	woman.nb	0	white	Someone who has or has had depression	Someone who has or has had anxiety	yes	none		yes	I did not feel like I had a personal enough relationship with the students in this course<split here>I thought that revealing my depression to all undergraduates in this course was inappropriate<split here>I typically do not share my depression with people<split here>I did not feel my depression was relevant to the course content<split here>I had never thought about revealing my depression to all…	yes	none		yes	I did not feel like I had a personal enough relationship with the students in this course<split here>I thought that revealing my anxiety to all undergraduates in this course was inappropriate<split here>I typically do not share my anxiety with people<split here>I did not feel my anxiety was relevant to the course content<split here>I had never thought about revealing my anxiety to all students in…	1	1	0	0	43+	1	1	0	0	1	1	1	0	1	1	0	0	1	1	1	0
1175	tenured	upper	biology	101.200s	man	1	white	Someone who does not have depression	Someone who does not have anxiety											0	0	NA	NA	43+	NA	NA	NA	NA	NA	NA	NA	NA	NA	NA	NA	NA	NA	NA	NA	NA
1176	tenuretrack	upper	biology	101.200s	man	1	white	Someone who has or has had depression	Someone who has or has had anxiety	yes	none		no	I did not feel like I had a personal enough relationship with the students in this course<split here>I thought that revealing my depression to all undergraduates in this course was inappropriate<split here>I typically do not share my depression with people<split here>I did not feel my depression was relevant to the students in this course<split here>I did not feel my depression was relevant to th…	yes	none		no	I did not feel like I had a personal enough relationship with the students in this course<split here>I thought that revealing my anxiety to all undergraduates in this course was inappropriate<split here>I typically do not share my anxiety with people<split here>I did not feel my anxiety was relevant to the students in this course<split here>I did not feel my anxiety was relevant to the course con…	1	1	0	0	23-42	1	1	1	0	1	1	1	0	1	1	1	0	1	1	1	0
1177	instructor	intro	physics	101.200s	woman.nb	0	asian	Decline to state	Decline to state											NA	NA	NA	NA	23-42	NA	NA	NA	NA	NA	NA	NA	NA	NA	NA	NA	NA	NA	NA	NA	NA
1179	tenured	upper	biology	fewer101	woman.nb	0	white	Someone who does not have depression	Someone who does not have anxiety											0	0	NA	NA	23-42	NA	NA	NA	NA	NA	NA	NA	NA	NA	NA	NA	NA	NA	NA	NA	NA
1181	tenured	upper	engineering	fewer101	man	0	white	Someone who has or has had depression	Someone who has or has had anxiety	yes	some		yes	I did not feel like I had a personal enough relationship with the students in this course<split here>I thought that revealing my depression to all undergraduates in this course was inappropriate<split here>I typically do not share my depression with people<split here>I did not feel my depression was relevant to the course content<split here>I had never thought about revealing my depression to all…	yes	none		no	I typically do not share my anxiety with people<split here>I did not feel my anxiety was relevant to the students in this course<split here>I did not feel my anxiety was relevant to the course content<split here>I was concerned students would have a negative opinion about my anxiety<split here>I was concerned that revealing my anxiety would waste class time	1	1	1	0	23-42	1	1	0	0	1	1	1	1	0	1	1	0	0	0	1	1
1182	tenuretrack	upper	biology	fewer101	woman.nb	0	white	Someone who does not have depression	Someone who has or has had anxiety						yes	none		no	I did not feel like I had a personal enough relationship with the students in this course<split here>I thought that revealing my anxiety to all undergraduates in this course was inappropriate<split here>I was concerned that revealing my anxiety would result in poor course evaluations	0	1	NA	0	23-42	NA	NA	NA	NA	NA	NA	NA	NA	1	0	0	0	0	1	0	0
1183	tenuretrack	upper	other	fewer101	man	0	asian	Someone who does not have depression	Someone who does not have anxiety											0	0	NA	NA	23-42	NA	NA	NA	NA	NA	NA	NA	NA	NA	NA	NA	NA	NA	NA	NA	NA
1184	tenuretrack	upper	biology	fewer101	woman.nb	0	white	Someone who does not have depression	Someone who has or has had anxiety						no					0	1	NA	NA	43+	NA	NA	NA	NA	NA	NA	NA	NA	NA	NA	NA	NA	NA	NA	NA	NA
1185	instructor	intro	chemistry	201.300s	woman.nb	0	white	Someone who does not have depression	Someone who does not have anxiety											0	0	NA	NA	23-42	NA	NA	NA	NA	NA	NA	NA	NA	NA	NA	NA	NA	NA	NA	NA	NA
1186	instructor	upper	biology	fewer101	man	0	asian	Someone who does not have depression	Someone who does not have anxiety											0	0	NA	NA	23-42	NA	NA	NA	NA	NA	NA	NA	NA	NA	NA	NA	NA	NA	NA	NA	NA
1187	tenured	intro	engineering	fewer101	man	0	white	Someone who has or has had depression	Someone who has or has had anxiety	yes	all	I wanted to be an example to my students of someone with depression<split here>I wanted to be known as a supporter of individuals with depression			yes	all	I wanted to be an example to my students of someone with anxiety<split here>I wanted to be known as a supporter of individuals with anxiety			1	1	1	1	43+	NA	NA	NA	NA	NA	NA	NA	NA	NA	NA	NA	NA	NA	NA	NA	NA
1188	tenuretrack	upper	engineering	fewer101	man	0	white	Someone who does not have depression	Someone who does not have anxiety											0	0	NA	NA	23-42	NA	NA	NA	NA	NA	NA	NA	NA	NA	NA	NA	NA	NA	NA	NA	NA
119	instructor	upper	biology	101.200s	woman.nb	0	white	Someone who does not have depression	Someone who does not have anxiety											0	0	NA	NA	23-42	NA	NA	NA	NA	NA	NA	NA	NA	NA	NA	NA	NA	NA	NA	NA	NA
1191	tenuretrack	intro	geosciences	fewer101	woman.nb	0	white	Someone who does not have depression	Someone who has or has had anxiety						yes	none		no	I thought that revealing my anxiety to all undergraduates in this course was inappropriate<split here>I did not feel my anxiety was relevant to the students in this course<split here>I did not feel my anxiety was relevant to the course content<split here>I did not know others in the department, such as other faculty or instructors, who had revealed a similar identity to people in the department<s…	0	1	NA	0	23-42	NA	NA	NA	NA	NA	NA	NA	NA	0	1	1	1	1	1	0	1
1192	tenured	all	engineering	fewer101	man	0	white	Someone who does not have depression	Someone who does not have anxiety											0	0	NA	NA	43+	NA	NA	NA	NA	NA	NA	NA	NA	NA	NA	NA	NA	NA	NA	NA	NA
1193	tenured	intro	physics	more300s	man	0	white	Someone who does not have depression	Someone who does not have anxiety											0	0	NA	NA	43+	NA	NA	NA	NA	NA	NA	NA	NA	NA	NA	NA	NA	NA	NA	NA	NA
1194	tenured	upper	biology	fewer101	woman.nb	0	white	Someone who does not have depression	Someone who does not have anxiety											0	0	NA	NA	43+	NA	NA	NA	NA	NA	NA	NA	NA	NA	NA	NA	NA	NA	NA	NA	NA
1195	tenured	upper	biology	fewer101	man	0	white	Someone who does not have depression	Someone who does not have anxiety											0	0	NA	NA	43+	NA	NA	NA	NA	NA	NA	NA	NA	NA	NA	NA	NA	NA	NA	NA	NA
1196	tenured	upper	chemistry	fewer101	man	0	white	Someone who does not have depression	Someone who does not have anxiety											0	0	NA	NA	43+	NA	NA	NA	NA	NA	NA	NA	NA	NA	NA	NA	NA	NA	NA	NA	NA
1197	instructor	intro	biology	101.200s	woman.nb	0	asian	Someone who does not have depression	Someone who does not have anxiety											0	0	NA	NA	43+	NA	NA	NA	NA	NA	NA	NA	NA	NA	NA	NA	NA	NA	NA	NA	NA
1198	tenured	intro	physics	101.200s	man	0	white	Someone who does not have depression	Someone who has or has had anxiety						yes	none		yes	I did not feel like I had a personal enough relationship with the students in this course<split here>I typically do not share my anxiety with people<split here>I did not feel my anxiety was relevant to the course content<split here>I was concerned that revealing my anxiety would result in poor course evaluations	0	1	NA	0	43+	NA	NA	NA	NA	NA	NA	NA	NA	1	1	0	0	0	0	1	0
1199	tenured	intro	biology	more300s	man	1	white	Someone who has or has had depression	Someone who has or has had anxiety	yes	none		yes	I did not feel like I had a personal enough relationship with the students in this course<split here>I typically do not share my depression with people<split here>I was concerned students would have a negative opinion about my depression<split here>I was concerned that revealing my depression would result in poor course evaluations	yes	some		yes	I did not feel like I had a personal enough relationship with the students in this course<split here>I did not feel my anxiety was relevant to the course content<split here>I had never thought about revealing my anxiety to all students in this course<split here>I was concerned students would have a negative opinion about my anxiety<split here>I was concerned that revealing my anxiety would result…	1	1	0	1	23-42	1	0	0	0	0	0	1	1	1	1	0	0	1	0	0	1
12	tenured	upper	biology	fewer101	woman.nb	0	white	Someone who does not have depression	Someone who does not have anxiety											0	0	NA	NA	43+	NA	NA	NA	NA	NA	NA	NA	NA	NA	NA	NA	NA	NA	NA	NA	NA
1200	tenured	all	geosciences	fewer101	man	0	asian	Someone who does not have depression	Someone who has or has had anxiety						yes	none		no	I did not feel my anxiety was relevant to the students in this course	0	1	NA	0	43+	NA	NA	NA	NA	NA	NA	NA	NA	0	0	1	0	0	0	0	0
1201	instructor	intro	geosciences	fewer101	man	0	white	Someone who has or has had depression	Someone who has or has had anxiety	yes	none		no	I typically do not share my depression with people	yes	none		yes	I did not feel like I had a personal enough relationship with the students in this course	1	1	0	0	43+	0	0	0	0	0	0	1	0	1	0	0	0	0	0	0	0
1202	tenuretrack	intro	biology	101.200s	man	0	white	Someone who does not have depression	Someone who does not have anxiety											0	0	NA	NA	23-42	NA	NA	NA	NA	NA	NA	NA	NA	NA	NA	NA	NA	NA	NA	NA	NA
1203	tenured	all	chemistry	101.200s	man	0	white	Someone who does not have depression	Someone who does not have anxiety											0	0	NA	NA	23-42	NA	NA	NA	NA	NA	NA	NA	NA	NA	NA	NA	NA	NA	NA	NA	NA
1204	tenured	all	chemistry	fewer101	woman.nb	0	NA	Someone who has or has had depression	Someone who has or has had anxiety	yes	none		no	I did not feel my depression was relevant to the course content	yes	none		no	I did not feel my anxiety was relevant to the course content	1	1	0	0	43+	0	1	0	0	0	0	0	0	0	1	0	0	0	0	0	0
1205	tenured	intro	physics	101.200s	man	0	white	Someone who does not have depression	Someone who does not have anxiety											0	0	NA	NA	43+	NA	NA	NA	NA	NA	NA	NA	NA	NA	NA	NA	NA	NA	NA	NA	NA
1206	instructor	all	engineering	fewer101	man	0	white	Someone who does not have depression	Someone who does not have anxiety											0	0	NA	NA	23-42	NA	NA	NA	NA	NA	NA	NA	NA	NA	NA	NA	NA	NA	NA	NA	NA
1207	tenured	intro	chemistry	101.200s	man	0	white	Someone who does not have depression	Someone who does not have anxiety											0	0	NA	NA	43+	NA	NA	NA	NA	NA	NA	NA	NA	NA	NA	NA	NA	NA	NA	NA	NA
1208	tenured	all	engineering	fewer101	man	0	asian	Someone who has or has had depression	Someone who has or has had anxiety	yes	none		no	I thought that revealing my depression to all undergraduates in this course was inappropriate<split here>I typically do not share my depression with people<split here>I did not feel my depression was relevant to the students in this course<split here>I did not feel my depression was relevant to the course content<split here>I had never thought about revealing my depression to all students in this…	yes	none		no	I did not feel like I had a personal enough relationship with the students in this course<split here>I thought that revealing my anxiety to all undergraduates in this course was inappropriate<split here>I typically do not share my anxiety with people<split here>I did not feel my anxiety was relevant to the students in this course<split here>I did not feel my anxiety was relevant to the course con…	1	1	0	0	43+	0	1	1	0	1	1	1	1	1	1	1	0	1	1	1	1
1209	tenured	upper	geosciences	fewer101	man	0	white	Someone who has or has had depression	Someone who has or has had anxiety	yes	none		no	I did not feel like I had a personal enough relationship with the students in this course<split here>I thought that revealing my depression to all undergraduates in this course was inappropriate<split here>I typically do not share my depression with people<split here>I did not feel my depression was relevant to the students in this course<split here>I did not feel my depression was relevant to th…	yes	none		no	I did not feel like I had a personal enough relationship with the students in this course<split here>I thought that revealing my anxiety to all undergraduates in this course was inappropriate<split here>I typically do not share my anxiety with people<split here>I did not feel my anxiety was relevant to the students in this course<split here>I did not feel my anxiety was relevant to the course con…	1	1	0	0	23-42	1	1	1	0	0	1	1	0	1	1	1	0	0	1	1	0
121	tenuretrack	intro	other	fewer101	woman.nb	1	white	Someone who does not have depression	Someone who does not have anxiety											0	0	NA	NA	43+	NA	NA	NA	NA	NA	NA	NA	NA	NA	NA	NA	NA	NA	NA	NA	NA
1210	tenuretrack	all	chemistry	fewer101	woman.nb	0	white	Someone who has or has had depression	Someone who has or has had anxiety	yes	none		no	I thought that revealing my depression to all undergraduates in this course was inappropriate	no					1	1	0	NA	23-42	0	0	0	0	0	1	0	0	NA	NA	NA	NA	NA	NA	NA	NA
1211	tenured	all	geosciences	fewer101	woman.nb	0	white	Someone who has or has had depression	Someone who has or has had anxiety	yes	some		yes	I did not feel like I had a personal enough relationship with the students in this course<split here>I thought that revealing my depression to all undergraduates in this course was inappropriate<split here>I typically do not share my depression with people<split here>I did not know others in the department, such as other faculty or instructors, who had revealed a similar identity to people in the…	yes	some		yes	I did not feel like I had a personal enough relationship with the students in this course<split here>I thought that revealing my anxiety to all undergraduates in this course was inappropriate<split here>I typically do not share my anxiety with people<split here>I did not feel my anxiety was relevant to the students in this course<split here>I did not feel my anxiety was relevant to the course con…	1	1	1	1	43+	1	0	0	1	1	1	1	1	1	1	1	1	0	1	1	1
1212	tenured	upper	engineering	fewer101	man	0	white	Someone who does not have depression	Someone who does not have anxiety											0	0	NA	NA	23-42	NA	NA	NA	NA	NA	NA	NA	NA	NA	NA	NA	NA	NA	NA	NA	NA
1213	tenured	upper	engineering	fewer101	man	0	white	Someone who does not have depression	Someone who does not have anxiety											0	0	NA	NA	43+	NA	NA	NA	NA	NA	NA	NA	NA	NA	NA	NA	NA	NA	NA	NA	NA
1214	tenured	upper	biology	fewer101	man	0	white	Someone who does not have depression	Someone who does not have anxiety											0	0	NA	NA	43+	NA	NA	NA	NA	NA	NA	NA	NA	NA	NA	NA	NA	NA	NA	NA	NA
1215	tenuretrack	upper	biology	fewer101	woman.nb	0	white	Someone who does not have depression	Someone who does not have anxiety											0	0	NA	NA	23-42	NA	NA	NA	NA	NA	NA	NA	NA	NA	NA	NA	NA	NA	NA	NA	NA
1216	tenured	intro	physics	fewer101	man	0	white	Someone who does not have depression	Someone who does not have anxiety											0	0	NA	NA	43+	NA	NA	NA	NA	NA	NA	NA	NA	NA	NA	NA	NA	NA	NA	NA	NA
1217	tenuretrack	all	engineering	fewer101	woman.nb	0	asian	Someone who does not have depression	Someone who has or has had anxiety						yes	none		no	I did not feel like I had a personal enough relationship with the students in this course<split here>I thought that revealing my anxiety to all undergraduates in this course was inappropriate<split here>I did not feel my anxiety was relevant to the students in this course<split here>I did not know others in the department, such as other faculty or instructors, who had revealed a similar identity …	0	1	NA	0	23-42	NA	NA	NA	NA	NA	NA	NA	NA	1	0	1	1	1	1	0	1
1218	tenuretrack	intro	engineering	fewer101	man	0	white	Someone who does not have depression	Someone who does not have anxiety											0	0	NA	NA	23-42	NA	NA	NA	NA	NA	NA	NA	NA	NA	NA	NA	NA	NA	NA	NA	NA
1219	instructor	intro	physics	101.200s	man	0	asian	Someone who does not have depression	Someone who has or has had anxiety						yes	none		no	I thought that revealing my anxiety to all undergraduates in this course was inappropriate<split here>I typically do not share my anxiety with people<split here>I did not feel my anxiety was relevant to the students in this course<split here>I did not feel my anxiety was relevant to the course content<split here>I had never thought about revealing my anxiety to all students in this course<split h…	0	1	NA	0	43+	NA	NA	NA	NA	NA	NA	NA	NA	0	1	1	0	1	1	1	0
122	tenured	all	engineering	fewer101	man	0	asian	Someone who does not have depression	Someone who does not have anxiety											0	0	NA	NA	43+	NA	NA	NA	NA	NA	NA	NA	NA	NA	NA	NA	NA	NA	NA	NA	NA
1220	tenured	all	physics	fewer101	man	0	NA	Someone who does not have depression	Someone who does not have anxiety											0	0	NA	NA	43+	NA	NA	NA	NA	NA	NA	NA	NA	NA	NA	NA	NA	NA	NA	NA	NA
1221	tenuretrack	all	geosciences	fewer101	woman.nb	1	peer	Someone who has or has had depression	Someone who has or has had anxiety	yes	none		yes	I did not feel like I had a personal enough relationship with the students in this course<split here>I typically do not share my depression with people<split here>I did not feel my depression was relevant to the students in this course<split here>I did not know others in the department, such as other faculty or instructors, who had revealed a similar identity to people in the department<split her…	yes	none		yes	I did not feel like I had a personal enough relationship with the students in this course<split here>I typically do not share my anxiety with people<split here>I did not know others in the department, such as other faculty or instructors, who had revealed a similar identity to people in the department<split here>I was concerned students would have a negative opinion about my anxiety<split here>I …	1	1	0	0	23-42	1	0	1	1	0	0	1	0	1	0	0	1	0	0	1	1
1222	tenured	upper	biology	fewer101	woman.nb	0	white	Someone who does not have depression	Someone who does not have anxiety											0	0	NA	NA	43+	NA	NA	NA	NA	NA	NA	NA	NA	NA	NA	NA	NA	NA	NA	NA	NA
1223	tenured	all	biology	fewer101	man	0	white	Someone who does not have depression	Someone who does not have anxiety											0	0	NA	NA	23-42	NA	NA	NA	NA	NA	NA	NA	NA	NA	NA	NA	NA	NA	NA	NA	NA
1224	tenured	intro	biology	fewer101	man	0	peer	Someone who does not have depression	Someone who does not have anxiety											0	0	NA	NA	43+	NA	NA	NA	NA	NA	NA	NA	NA	NA	NA	NA	NA	NA	NA	NA	NA
1225	tenured	upper	biology	fewer101	man	0	white	Someone who does not have depression	Someone who does not have anxiety											0	0	NA	NA	23-42	NA	NA	NA	NA	NA	NA	NA	NA	NA	NA	NA	NA	NA	NA	NA	NA
1226	instructor	intro	engineering	more300s	woman.nb	0	white	Someone who does not have depression	Someone who has or has had anxiety						yes	some		yes	I typically do not share my anxiety with people<split here>I did not feel my anxiety was relevant to the course content<split here>I had never thought about revealing my anxiety to all students in this course<split here>I was concerned students would have a negative opinion about my anxiety	0	1	NA	1	43+	NA	NA	NA	NA	NA	NA	NA	NA	0	1	0	0	1	0	1	1
1227	tenured	upper	biology	fewer101	man	0	white	Someone who does not have depression	Someone who does not have anxiety											0	0	NA	NA	43+	NA	NA	NA	NA	NA	NA	NA	NA	NA	NA	NA	NA	NA	NA	NA	NA
1228	instructor	intro	geosciences	fewer101	woman.nb	1	white	Someone who has or has had depression	Someone who has or has had anxiety	yes	none		yes	I typically do not share my depression with people	yes	none		yes	I typically do not share my anxiety with people	1	1	0	0	23-42	0	0	0	0	0	0	1	0	0	0	0	0	0	0	1	0
123	tenured	upper	biology	fewer101	woman.nb	0	NA	Someone who does not have depression	Someone who does not have anxiety											0	0	NA	NA	23-42	NA	NA	NA	NA	NA	NA	NA	NA	NA	NA	NA	NA	NA	NA	NA	NA
1231	tenuretrack	intro	biology	fewer101	woman.nb	1	white	Someone who has or has had depression	Someone who has or has had anxiety	yes	some		no	I did not feel like I had a personal enough relationship with the students in this course<split here>I did not feel my depression was relevant to the course content	yes	some		no	I did not feel like I had a personal enough relationship with the students in this course<split here>I did not feel my anxiety was relevant to the course content	1	1	1	1	23-42	1	1	0	0	0	0	0	0	1	1	0	0	0	0	0	0
1232	tenured	intro	other	fewer101	man	0	NA	Someone who does not have depression	Someone who does not have anxiety											0	0	NA	NA	43+	NA	NA	NA	NA	NA	NA	NA	NA	NA	NA	NA	NA	NA	NA	NA	NA
1233	tenured	upper	engineering	fewer101	man	0	white	Someone who has or has had depression	Someone who has or has had anxiety	yes	none		no	I thought that revealing my depression to all undergraduates in this course was inappropriate<split here>I typically do not share my depression with people<split here>I did not feel my depression was relevant to the students in this course<split here>I had never thought about revealing my depression to all students in this course	yes	none		no	I thought that revealing my anxiety to all undergraduates in this course was inappropriate<split here>I typically do not share my anxiety with people<split here>I did not feel my anxiety was relevant to the students in this course<split here>I had never thought about revealing my anxiety to all students in this course	1	1	0	0	43+	0	0	1	0	1	1	1	0	0	0	1	0	1	1	1	0
1234	tenured	intro	biology	more300s	man	0	white	Someone who has or has had depression	Someone who has or has had anxiety	yes	all	I felt that revealing my depression to students in this course was appropriate<split here>I felt my depression was relevant to the students in this course<split here>I prefer to live authentically or be open with others about my depression<split here>I wanted to be an example to my students of someone with depression<split here>I wanted to serve as a mentor to students with depression<split here>…			yes	all	I felt that revealing my anxiety to students in this course was appropriate<split here>I felt my anxiety was relevant to the students in this course<split here>I prefer to live authentically or be open with others about my anxiety<split here>I wanted to be an example to my students of someone with anxiety<split here>I wanted to serve as a mentor to students with anxiety<split here>I wanted to be …			1	1	1	1	43+	NA	NA	NA	NA	NA	NA	NA	NA	NA	NA	NA	NA	NA	NA	NA	NA
1235	tenuretrack	upper	engineering	fewer101	woman.nb	0	asian	Someone who does not have depression	Someone who has or has had anxiety						no					0	1	NA	NA	23-42	NA	NA	NA	NA	NA	NA	NA	NA	NA	NA	NA	NA	NA	NA	NA	NA
1236	tenured	upper	biology	fewer101	man	0	white	Someone who does not have depression	Someone who does not have anxiety											0	0	NA	NA	43+	NA	NA	NA	NA	NA	NA	NA	NA	NA	NA	NA	NA	NA	NA	NA	NA
1237	instructor	intro	biology	201.300s	woman.nb	0	white	Decline to state	Someone who has or has had anxiety						yes	some		no	I did not feel like I had a personal enough relationship with the students in this course<split here>I thought that revealing my anxiety to all undergraduates in this course was inappropriate	NA	1	NA	1	43+	NA	NA	NA	NA	NA	NA	NA	NA	1	0	0	0	0	1	0	0
1238	tenured	upper	physics	fewer101	man	0	white	Someone who does not have depression	Someone who does not have anxiety											0	0	NA	NA	43+	NA	NA	NA	NA	NA	NA	NA	NA	NA	NA	NA	NA	NA	NA	NA	NA
1239	tenured	all	biology	101.200s	woman.nb	0	peer	Someone who does not have depression	Someone who does not have anxiety											0	0	NA	NA	43+	NA	NA	NA	NA	NA	NA	NA	NA	NA	NA	NA	NA	NA	NA	NA	NA
124	instructor	all	chemistry	101.200s	woman.nb	0	asian	Someone who has or has had depression	Someone who has or has had anxiety	yes	none		yes	I did not feel like I had a personal enough relationship with the students in this course<split here>I thought that revealing my depression to all undergraduates in this course was inappropriate<split here>I typically do not share my depression with people<split here>I did not feel my depression was relevant to the students in this course<split here>I did not feel my depression was relevant to th…	yes	none		no	I did not feel like I had a personal enough relationship with the students in this course<split here>I thought that revealing my anxiety to all undergraduates in this course was inappropriate<split here>I typically do not share my anxiety with people<split here>I did not feel my anxiety was relevant to the students in this course<split here>I did not feel my anxiety was relevant to the course con…	1	1	0	0	23-42	1	1	1	1	1	1	1	1	1	1	1	1	1	1	1	1
1240	tenured	intro	engineering	101.200s	man	0	white	Someone who does not have depression	Someone who has or has had anxiety						yes	some		yes	I did not feel like I had a personal enough relationship with the students in this course<split here>I had never thought about revealing my anxiety to all students in this course<split here>I was concerned students would have a negative opinion about my anxiety	0	1	NA	1	43+	NA	NA	NA	NA	NA	NA	NA	NA	1	0	0	0	1	0	0	1
1241	tenured	upper	engineering	fewer101	man	0	white	Someone who does not have depression	Someone who does not have anxiety											0	0	NA	NA	43+	NA	NA	NA	NA	NA	NA	NA	NA	NA	NA	NA	NA	NA	NA	NA	NA
1243	tenured	intro	geosciences	201.300s	man	0	white	Someone who does not have depression	Someone who does not have anxiety											0	0	NA	NA	43+	NA	NA	NA	NA	NA	NA	NA	NA	NA	NA	NA	NA	NA	NA	NA	NA
1244	instructor	upper	other	fewer101	man	0	peer	Someone who does not have depression	Someone who does not have anxiety											0	0	NA	NA	43+	NA	NA	NA	NA	NA	NA	NA	NA	NA	NA	NA	NA	NA	NA	NA	NA
1245	tenured	upper	engineering	101.200s	man	0	white	Someone who does not have depression	Someone who does not have anxiety											0	0	NA	NA	43+	NA	NA	NA	NA	NA	NA	NA	NA	NA	NA	NA	NA	NA	NA	NA	NA
1246	tenuretrack	upper	biology	fewer101	man	0	peer	Someone who does not have depression	Someone who does not have anxiety											0	0	NA	NA	23-42	NA	NA	NA	NA	NA	NA	NA	NA	NA	NA	NA	NA	NA	NA	NA	NA
1247	tenured	upper	biology	fewer101	woman.nb	0	asian	Someone who does not have depression	Someone who does not have anxiety											0	0	NA	NA	43+	NA	NA	NA	NA	NA	NA	NA	NA	NA	NA	NA	NA	NA	NA	NA	NA
1248	tenured	upper	geosciences	fewer101	man	0	peer	Someone who has or has had depression	Someone who has or has had anxiety	yes	none		no	I did not feel like I had a personal enough relationship with the students in this course<split here>I did not feel my depression was relevant to the students in this course<split here>I did not feel my depression was relevant to the course content<split here>I did not know others in the department, such as other faculty or instructors, who had revealed a similar identity to people in the departm…	yes	none		no	I did not feel like I had a personal enough relationship with the students in this course<split here>I did not feel my anxiety was relevant to the students in this course<split here>I did not feel my anxiety was relevant to the course content<split here>I did not know others in the department, such as other faculty or instructors, who had revealed a similar identity to people in the department<sp…	1	1	0	0	23-42	1	1	1	1	1	0	0	0	1	1	1	1	1	0	0	0
1249	tenured	upper	engineering	fewer101	man	0	peer	Someone who has or has had depression	Someone who does not have anxiety	yes	none		no	I thought that revealing my depression to all undergraduates in this course was inappropriate<split here>I did not feel my depression was relevant to the students in this course<split here>I did not feel my depression was relevant to the course content						1	0	0	NA	43+	0	1	1	0	0	1	0	0	NA	NA	NA	NA	NA	NA	NA	NA
125	tenured	upper	biology	fewer101	woman.nb	0	white	Someone who does not have depression	Someone who does not have anxiety											0	0	NA	NA	43+	NA	NA	NA	NA	NA	NA	NA	NA	NA	NA	NA	NA	NA	NA	NA	NA
1250	instructor	intro	biology	101.200s	woman.nb	0	white	Someone who does not have depression	Someone who does not have anxiety											0	0	NA	NA	43+	NA	NA	NA	NA	NA	NA	NA	NA	NA	NA	NA	NA	NA	NA	NA	NA
1251	tenured	upper	engineering	fewer101	woman.nb	0	white	Someone who does not have depression	Someone who does not have anxiety											0	0	NA	NA	43+	NA	NA	NA	NA	NA	NA	NA	NA	NA	NA	NA	NA	NA	NA	NA	NA
1252	tenured	intro	engineering	fewer101	man	0	asian	Someone who does not have depression	Someone who does not have anxiety											0	0	NA	NA	43+	NA	NA	NA	NA	NA	NA	NA	NA	NA	NA	NA	NA	NA	NA	NA	NA
1253	instructor	all	biology	101.200s	woman.nb	0	white	Someone who has or has had depression	Someone who has or has had anxiety	yes	none		no	I typically do not share my depression with people<split here>I did not feel my depression was relevant to the students in this course<split here>I did not feel my depression was relevant to the course content	yes	none		no	I typically do not share my anxiety with people<split here>I did not feel my anxiety was relevant to the students in this course<split here>I did not feel my anxiety was relevant to the course content	1	1	0	0	23-42	0	1	1	0	0	0	1	0	0	1	1	0	0	0	1	0
1254	instructor	intro	biology	101.200s	woman.nb	0	white	Someone who does not have depression	Someone who does not have anxiety											0	0	NA	NA	23-42	NA	NA	NA	NA	NA	NA	NA	NA	NA	NA	NA	NA	NA	NA	NA	NA
1255	instructor	intro	biology	101.200s	woman.nb	0	white	Someone who does not have depression	Someone who does not have anxiety											0	0	NA	NA	43+	NA	NA	NA	NA	NA	NA	NA	NA	NA	NA	NA	NA	NA	NA	NA	NA
1256	tenuretrack	upper	engineering	fewer101	man	NA	white	Someone who does not have depression	Someone who does not have anxiety											0	0	NA	NA	23-42	NA	NA	NA	NA	NA	NA	NA	NA	NA	NA	NA	NA	NA	NA	NA	NA
1257	tenuretrack	intro	biology	101.200s	woman.nb	1	white	Someone who does not have depression	Someone who has or has had anxiety						yes	some		no	I had never thought about revealing my anxiety to all students in this course	0	1	NA	1	23-42	NA	NA	NA	NA	NA	NA	NA	NA	0	0	0	0	1	0	0	0
1258	tenuretrack	upper	geosciences	fewer101	NA	NA	NA	Someone who does not have depression	Someone who has or has had anxiety						yes	none		no	I did not feel like I had a personal enough relationship with the students in this course<split here>I thought that revealing my anxiety to all undergraduates in this course was inappropriate<split here>I typically do not share my anxiety with people<split here>I had never thought about revealing my anxiety to all students in this course<split here>I was concerned students would have a negative o…	0	1	NA	0	23-42	NA	NA	NA	NA	NA	NA	NA	NA	1	0	0	0	1	1	1	1
1259	instructor	intro	physics	201.300s	man	0	white	Someone who does not have depression	Someone who does not have anxiety											0	0	NA	NA	43+	NA	NA	NA	NA	NA	NA	NA	NA	NA	NA	NA	NA	NA	NA	NA	NA
126	instructor	intro	biology	fewer101	man	0	white	Someone who has or has had depression	Someone who does not have anxiety	yes	some		yes	I did not feel my depression was relevant to the students in this course<split here>I did not feel my depression was relevant to the course content						1	0	1	NA	23-42	0	1	1	0	0	0	0	0	NA	NA	NA	NA	NA	NA	NA	NA
1260	tenured	all	engineering	101.200s	man	0	white	Someone who does not have depression	Someone who does not have anxiety											0	0	NA	NA	43+	NA	NA	NA	NA	NA	NA	NA	NA	NA	NA	NA	NA	NA	NA	NA	NA
1261	tenured	upper	engineering	fewer101	man	0	white	Decline to state	Someone who does not have anxiety											NA	0	NA	NA	43+	NA	NA	NA	NA	NA	NA	NA	NA	NA	NA	NA	NA	NA	NA	NA	NA
1262	instructor	intro	biology	more300s	man	0	white	Someone who does not have depression	Someone who does not have anxiety											0	0	NA	NA	43+	NA	NA	NA	NA	NA	NA	NA	NA	NA	NA	NA	NA	NA	NA	NA	NA
1263	instructor	upper	biology	fewer101	woman.nb	0	white	Someone who has or has had depression	Someone who has or has had anxiety	yes	some		yes	I did not feel my depression was relevant to the students in this course<split here>I did not feel my depression was relevant to the course content<split here>I was concerned that revealing my depression would waste class time	yes	some		yes	I typically do not share my anxiety with people<split here>I did not feel my anxiety was relevant to the students in this course<split here>I did not feel my anxiety was relevant to the course content<split here>I was concerned that revealing my anxiety would waste class time	1	1	1	1	23-42	0	1	1	0	0	0	0	0	0	1	1	0	0	0	1	0
1264	tenured	all	physics	fewer101	woman.nb	0	white	Someone who does not have depression	Someone who does not have anxiety											0	0	NA	NA	43+	NA	NA	NA	NA	NA	NA	NA	NA	NA	NA	NA	NA	NA	NA	NA	NA
1265	instructor	intro	chemistry	101.200s	man	0	white	Someone who has or has had depression	Someone who has or has had anxiety	yes	none		no	I thought that revealing my depression to all undergraduates in this course was inappropriate<split here>I typically do not share my depression with people<split here>I did not know others in the department, such as other faculty or instructors, who had revealed a similar identity to people in the department<split here>I was concerned students would have a negative opinion about my depression<spl…	yes	none		yes	I thought that revealing my anxiety to all undergraduates in this course was inappropriate<split here>I typically do not share my anxiety with people<split here>I did not feel my anxiety was relevant to the course content<split here>I did not know others in the department, such as other faculty or instructors, who had revealed a similar identity to people in the department<split here>I was concer…	1	1	0	0	23-42	0	0	0	1	0	1	1	1	0	1	0	1	0	1	1	1
1266	tenured	upper	biology	fewer101	man	0	white	Someone who does not have depression	Someone who has or has had anxiety						yes	all	I wanted to be an example to my students of someone with anxiety			0	1	NA	1	43+	NA	NA	NA	NA	NA	NA	NA	NA	NA	NA	NA	NA	NA	NA	NA	NA
1268	tenured	upper	other	fewer101	man	0	white	Someone who has or has had depression	Someone who does not have anxiety	yes	none		yes	I did not feel like I had a personal enough relationship with the students in this course<split here>I thought that revealing my depression to all undergraduates in this course was inappropriate<split here>I typically do not share my depression with people<split here>I did not feel my depression was relevant to the course content<split here>I did not know others in the department, such as other f…						1	0	0	NA	43+	1	1	0	1	0	1	1	1	NA	NA	NA	NA	NA	NA	NA	NA
1269	tenuretrack	upper	engineering	fewer101	man	0	white	Someone who does not have depression	Someone who does not have anxiety											0	0	NA	NA	23-42	NA	NA	NA	NA	NA	NA	NA	NA	NA	NA	NA	NA	NA	NA	NA	NA
127	instructor	all	biology	101.200s	man	0	white	Someone who does not have depression	Someone who does not have anxiety											0	0	NA	NA	23-42	NA	NA	NA	NA	NA	NA	NA	NA	NA	NA	NA	NA	NA	NA	NA	NA
1270	tenuretrack	upper	biology	fewer101	man	0	NA	Someone who does not have depression	Someone who does not have anxiety											0	0	NA	NA	23-42	NA	NA	NA	NA	NA	NA	NA	NA	NA	NA	NA	NA	NA	NA	NA	NA
1271	tenured	upper	biology	fewer101	man	0	white	Someone who does not have depression	Someone who has or has had anxiety						yes	none		no	I thought that revealing my anxiety to all undergraduates in this course was inappropriate<split here>I typically do not share my anxiety with people<split here>I did not feel my anxiety was relevant to the course content<split here>I had never thought about revealing my anxiety to all students in this course	0	1	NA	0	43+	NA	NA	NA	NA	NA	NA	NA	NA	0	1	0	0	1	1	1	0
1272	tenured	upper	engineering	fewer101	man	0	asian	Decline to state	Decline to state											NA	NA	NA	NA	43+	NA	NA	NA	NA	NA	NA	NA	NA	NA	NA	NA	NA	NA	NA	NA	NA
1274	tenured	all	engineering	fewer101	man	0	white	Someone who does not have depression	Someone who does not have anxiety											0	0	NA	NA	43+	NA	NA	NA	NA	NA	NA	NA	NA	NA	NA	NA	NA	NA	NA	NA	NA
1275	tenuretrack	upper	engineering	fewer101	woman.nb	0	peer	Someone who does not have depression	Someone who does not have anxiety											0	0	NA	NA	23-42	NA	NA	NA	NA	NA	NA	NA	NA	NA	NA	NA	NA	NA	NA	NA	NA
1276	tenured	all	biology	fewer101	man	0	white	Someone who does not have depression	Someone who does not have anxiety											0	0	NA	NA	43+	NA	NA	NA	NA	NA	NA	NA	NA	NA	NA	NA	NA	NA	NA	NA	NA
1277	instructor	upper	chemistry	fewer101	NA	NA	NA	Someone who does not have depression	Someone who does not have anxiety											0	0	NA	NA	43+	NA	NA	NA	NA	NA	NA	NA	NA	NA	NA	NA	NA	NA	NA	NA	NA
1278	tenured	upper	biology	fewer101	man	0	white	Someone who does not have depression	Someone who has or has had anxiety						yes	none		yes	I did not feel like I had a personal enough relationship with the students in this course<split here>I typically do not share my anxiety with people<split here>I did not feel my anxiety was relevant to the students in this course	0	1	NA	0	43+	NA	NA	NA	NA	NA	NA	NA	NA	1	0	1	0	0	0	1	0
1279	tenuretrack	intro	physics	fewer101	woman.nb	0	white	Someone who has or has had depression	Someone who has or has had anxiety	yes	none		no	I did not feel like I had a personal enough relationship with the students in this course<split here>I typically do not share my depression with people<split here>I had never thought about revealing my depression to all students in this course	no					1	1	0	NA	23-42	1	0	0	0	1	0	1	0	NA	NA	NA	NA	NA	NA	NA	NA
128	tenured	upper	engineering	fewer101	woman.nb	1	white	Someone who does not have depression	Someone who has or has had anxiety						yes	some		yes	I had never thought about revealing my anxiety to all students in this course	0	1	NA	1	43+	NA	NA	NA	NA	NA	NA	NA	NA	0	0	0	0	1	0	0	0
1280	tenured	upper	chemistry	101.200s	man	0	white	Someone who does not have depression	Someone who does not have anxiety											0	0	NA	NA	43+	NA	NA	NA	NA	NA	NA	NA	NA	NA	NA	NA	NA	NA	NA	NA	NA
1281	instructor	upper	engineering	fewer101	woman.nb	0	peer	Someone who does not have depression	Someone who does not have anxiety											0	0	NA	NA	43+	NA	NA	NA	NA	NA	NA	NA	NA	NA	NA	NA	NA	NA	NA	NA	NA
1282	instructor	all	engineering	101.200s	man	0	white	Someone who does not have depression	Someone who does not have anxiety											0	0	NA	NA	43+	NA	NA	NA	NA	NA	NA	NA	NA	NA	NA	NA	NA	NA	NA	NA	NA
1283	instructor	all	physics	fewer101	woman.nb	0	white	Someone who does not have depression	Someone who does not have anxiety											0	0	NA	NA	23-42	NA	NA	NA	NA	NA	NA	NA	NA	NA	NA	NA	NA	NA	NA	NA	NA
1285	tenuretrack	intro	engineering	101.200s	man	0	asian	Decline to state	Someone who does not have anxiety											NA	0	NA	NA	23-42	NA	NA	NA	NA	NA	NA	NA	NA	NA	NA	NA	NA	NA	NA	NA	NA
1286	tenured	intro	other	fewer101	woman.nb	0	white	Someone who does not have depression	Someone who does not have anxiety											0	0	NA	NA	23-42	NA	NA	NA	NA	NA	NA	NA	NA	NA	NA	NA	NA	NA	NA	NA	NA
1287	tenuretrack	intro	engineering	fewer101	woman.nb	0	white	Someone who has or has had depression	Someone who has or has had anxiety	no					no					1	1	NA	NA	23-42	NA	NA	NA	NA	NA	NA	NA	NA	NA	NA	NA	NA	NA	NA	NA	NA
1288	tenured	upper	biology	fewer101	NA	NA	NA	Decline to state	Decline to state											NA	NA	NA	NA	NA	NA	NA	NA	NA	NA	NA	NA	NA	NA	NA	NA	NA	NA	NA	NA	NA
1289	tenured	upper	engineering	fewer101	man	0	white	Someone who does not have depression	Someone who does not have anxiety											0	0	NA	NA	43+	NA	NA	NA	NA	NA	NA	NA	NA	NA	NA	NA	NA	NA	NA	NA	NA
129	instructor	intro	chemistry	more300s	woman.nb	1	white	Someone who has or has had depression	Someone who has or has had anxiety	yes	none		no	I typically do not share my depression with people<split here>I did not feel my depression was relevant to the course content<split here>I did not know others in the department, such as other faculty or instructors, who had revealed a similar identity to people in the department	yes	some		no	I did not feel like I had a personal enough relationship with the students in this course<split here>I did not feel my anxiety was relevant to the course content<split here>I did not know others in the department, such as other faculty or instructors, who had revealed a similar identity to people in the department	1	1	0	1	23-42	0	1	0	1	0	0	1	0	1	1	0	1	0	0	0	0
1290	tenured	upper	engineering	fewer101	man	0	white	Someone who does not have depression	Someone who does not have anxiety											0	0	NA	NA	43+	NA	NA	NA	NA	NA	NA	NA	NA	NA	NA	NA	NA	NA	NA	NA	NA
1291	tenured	intro	chemistry	101.200s	man	0	white	Someone who does not have depression	Decline to state											0	NA	NA	NA	43+	NA	NA	NA	NA	NA	NA	NA	NA	NA	NA	NA	NA	NA	NA	NA	NA
1292	tenured	upper	physics	fewer101	man	0	white	Someone who does not have depression	Someone who does not have anxiety											0	0	NA	NA	43+	NA	NA	NA	NA	NA	NA	NA	NA	NA	NA	NA	NA	NA	NA	NA	NA
1293	instructor	upper	biology	fewer101	man	0	white	Someone who does not have depression	Someone who does not have anxiety											0	0	NA	NA	43+	NA	NA	NA	NA	NA	NA	NA	NA	NA	NA	NA	NA	NA	NA	NA	NA
1295	tenuretrack	intro	biology	101.200s	woman.nb	0	white	Someone who does not have depression	Someone who does not have anxiety											0	0	NA	NA	23-42	NA	NA	NA	NA	NA	NA	NA	NA	NA	NA	NA	NA	NA	NA	NA	NA
1296	tenured	intro	biology	101.200s	man	NA	peer	Someone who has or has had depression	Someone who has or has had anxiety	yes	all	I wanted to be known as a supporter of individuals with depression			yes	all	I thought revealing my anxiety could make students more comfortable			1	1	1	1	43+	NA	NA	NA	NA	NA	NA	NA	NA	NA	NA	NA	NA	NA	NA	NA	NA
1297	instructor	upper	engineering	fewer101	man	0	white	Someone who has or has had depression	Someone who has or has had anxiety	yes	none		yes	I did not feel like I had a personal enough relationship with the students in this course	yes	none		yes	I did not feel like I had a personal enough relationship with the students in this course	1	1	0	0	43+	1	0	0	0	0	0	0	0	1	0	0	0	0	0	0	0
1298	instructor	intro	chemistry	201.300s	woman.nb	0	white	Someone who has or has had depression	Someone who has or has had anxiety	yes	some		no	I had never thought about revealing my depression to all students in this course	yes	some		no	I did not feel my anxiety was relevant to the course content	1	1	1	1	23-42	0	0	0	0	1	0	0	0	0	1	0	0	0	0	0	0
1299	instructor	intro	geosciences	101.200s	man	0	white	Someone who does not have depression	Someone who has or has had anxiety						yes	some		no	I typically do not share my anxiety with people	0	1	NA	1	23-42	NA	NA	NA	NA	NA	NA	NA	NA	0	0	0	0	0	0	1	0
13	tenuretrack	upper	engineering	fewer101	man	0	white	Someone who has or has had depression	Someone who has or has had anxiety	yes	none		no	I typically do not share my depression with people<split here>I did not feel my depression was relevant to the students in this course<split here>I did not feel my depression was relevant to the course content<split here>I was concerned that I would be subjected to departmental disciplinary action for revealing my depression<split here>I was concerned I could be fired for revealing my depression	yes	none		no	I typically do not share my anxiety with people<split here>I did not feel my anxiety was relevant to the students in this course<split here>I did not feel my anxiety was relevant to the course content	1	1	0	0	43+	0	1	1	0	0	0	1	0	0	1	1	0	0	0	1	0
130	tenured	upper	biology	101.200s	woman.nb	0	asian	Someone who has or has had depression	Someone who has or has had anxiety	yes	none		no	I did not feel like I had a personal enough relationship with the students in this course<split here>I thought that revealing my depression to all undergraduates in this course was inappropriate<split here>I did not feel my depression was relevant to the students in this course<split here>I did not feel my depression was relevant to the course content<split here>I did not know others in the depar…	yes	none		no	I did not feel like I had a personal enough relationship with the students in this course<split here>I thought that revealing my anxiety to all undergraduates in this course was inappropriate<split here>I did not feel my anxiety was relevant to the students in this course<split here>I did not feel my anxiety was relevant to the course content<split here>I did not know others in the department, su…	1	1	0	0	43+	1	1	1	1	1	1	0	0	1	1	1	1	1	1	0	0
1300	tenured	upper	engineering	fewer101	man	0	white	Someone who does not have depression	Someone who does not have anxiety											0	0	NA	NA	43+	NA	NA	NA	NA	NA	NA	NA	NA	NA	NA	NA	NA	NA	NA	NA	NA
1302	instructor	upper	geosciences	fewer101	man	0	peer	Someone who has or has had depression	Someone who does not have anxiety	yes	none		no	I typically do not share my depression with people<split here>I was concerned students would have a negative opinion about my depression<split here>I was concerned that revealing my depression would result in poor course evaluations<split here>I was concerned I could be fired for revealing my depression						1	0	0	NA	23-42	0	0	0	0	0	0	1	1	NA	NA	NA	NA	NA	NA	NA	NA
1306	tenured	intro	geosciences	fewer101	man	1	white	Someone who does not have depression	Someone who does not have anxiety											0	0	NA	NA	43+	NA	NA	NA	NA	NA	NA	NA	NA	NA	NA	NA	NA	NA	NA	NA	NA
1307	tenured	intro	physics	fewer101	man	0	white	Someone who does not have depression	Someone who does not have anxiety											0	0	NA	NA	43+	NA	NA	NA	NA	NA	NA	NA	NA	NA	NA	NA	NA	NA	NA	NA	NA
1308	tenured	upper	chemistry	101.200s	man	0	white	Someone who does not have depression	Someone who does not have anxiety											0	0	NA	NA	43+	NA	NA	NA	NA	NA	NA	NA	NA	NA	NA	NA	NA	NA	NA	NA	NA
1309	tenuretrack	upper	biology	fewer101	woman.nb	0	white	Someone who has or has had depression	Someone who has or has had anxiety	yes	some		no	I did not know others in the department, such as other faculty or instructors, who had revealed a similar identity to people in the department<split here>I had never thought about revealing my depression to all students in this course<split here>I was concerned that revealing my depression would result in poor course evaluations<split here>I was concerned that I would be subjected to departmental…	no					1	1	1	NA	23-42	0	0	0	1	1	0	0	0	NA	NA	NA	NA	NA	NA	NA	NA
131	tenured	upper	other	fewer101	woman.nb	0	asian	Decline to state	Decline to state											NA	NA	NA	NA	43+	NA	NA	NA	NA	NA	NA	NA	NA	NA	NA	NA	NA	NA	NA	NA	NA
1310	tenured	intro	physics	fewer101	man	0	white	Someone who does not have depression	Someone who does not have anxiety											0	0	NA	NA	43+	NA	NA	NA	NA	NA	NA	NA	NA	NA	NA	NA	NA	NA	NA	NA	NA
1311	tenured	upper	engineering	fewer101	woman.nb	0	white	Someone who does not have depression	Someone who does not have anxiety											0	0	NA	NA	43+	NA	NA	NA	NA	NA	NA	NA	NA	NA	NA	NA	NA	NA	NA	NA	NA
1312	instructor	all	chemistry	fewer101	man	0	peer	Someone who does not have depression	Someone who does not have anxiety											0	0	NA	NA	43+	NA	NA	NA	NA	NA	NA	NA	NA	NA	NA	NA	NA	NA	NA	NA	NA
1313	instructor	intro	biology	more300s	woman.nb	0	white	Someone who does not have depression	Someone who has or has had anxiety						no					0	1	NA	NA	23-42	NA	NA	NA	NA	NA	NA	NA	NA	NA	NA	NA	NA	NA	NA	NA	NA
1314	tenured	upper	engineering	fewer101	woman.nb	0	peer	Someone who has or has had depression	Someone who has or has had anxiety	yes	none		no	I typically do not share my depression with people<split here>I had never thought about revealing my depression to all students in this course	yes	none		no	I typically do not share my anxiety with people<split here>I did not know others in the department, such as other faculty or instructors, who had revealed a similar identity to people in the department<split here>I had never thought about revealing my anxiety to all students in this course	1	1	0	0	43+	0	0	0	0	1	0	1	0	0	0	0	1	1	0	1	0
1315	tenuretrack	intro	physics	fewer101	woman.nb	NA	asian	Decline to state	Someone who does not have anxiety											NA	0	NA	NA	23-42	NA	NA	NA	NA	NA	NA	NA	NA	NA	NA	NA	NA	NA	NA	NA	NA
1316	tenuretrack	intro	engineering	fewer101	woman.nb	0	asian	Someone who does not have depression	Someone who does not have anxiety											0	0	NA	NA	23-42	NA	NA	NA	NA	NA	NA	NA	NA	NA	NA	NA	NA	NA	NA	NA	NA
1317	tenured	intro	geosciences	fewer101	man	0	asian	Someone who does not have depression	Someone who does not have anxiety											0	0	NA	NA	43+	NA	NA	NA	NA	NA	NA	NA	NA	NA	NA	NA	NA	NA	NA	NA	NA
1318	tenured	intro	engineering	more300s	woman.nb	0	white	Someone who does not have depression	Someone who does not have anxiety											0	0	NA	NA	23-42	NA	NA	NA	NA	NA	NA	NA	NA	NA	NA	NA	NA	NA	NA	NA	NA
1319	instructor	intro	engineering	fewer101	woman.nb	0	white	Someone who does not have depression	Someone who has or has had anxiety						yes	none		no	I typically do not share my anxiety with people<split here>I did not feel my anxiety was relevant to the students in this course<split here>I did not feel my anxiety was relevant to the course content<split here>I was concerned students would have a negative opinion about my anxiety	0	1	NA	0	23-42	NA	NA	NA	NA	NA	NA	NA	NA	0	1	1	0	0	0	1	1
132	tenured	upper	engineering	fewer101	woman.nb	0	white	Someone who does not have depression	Someone who does not have anxiety											0	0	NA	NA	43+	NA	NA	NA	NA	NA	NA	NA	NA	NA	NA	NA	NA	NA	NA	NA	NA
1320	tenured	upper	physics	fewer101	man	0	white	Someone who does not have depression	Someone who does not have anxiety											0	0	NA	NA	43+	NA	NA	NA	NA	NA	NA	NA	NA	NA	NA	NA	NA	NA	NA	NA	NA
1321	instructor	all	chemistry	more300s	woman.nb	0	white	Someone who does not have depression	Someone who does not have anxiety											0	0	NA	NA	43+	NA	NA	NA	NA	NA	NA	NA	NA	NA	NA	NA	NA	NA	NA	NA	NA
1322	instructor	all	engineering	more300s	man	0	NA	Decline to state	Decline to state											NA	NA	NA	NA	23-42	NA	NA	NA	NA	NA	NA	NA	NA	NA	NA	NA	NA	NA	NA	NA	NA
1323	tenured	upper	biology	fewer101	man	0	white	Someone who has or has had depression	Someone who has or has had anxiety	yes	none		no	I did not feel like I had a personal enough relationship with the students in this course<split here>I thought that revealing my depression to all undergraduates in this course was inappropriate<split here>I did not know others in the department, such as other faculty or instructors, who had revealed a similar identity to people in the department	yes	none		no	I did not feel like I had a personal enough relationship with the students in this course<split here>I thought that revealing my anxiety to all undergraduates in this course was inappropriate<split here>I did not know others in the department, such as other faculty or instructors, who had revealed a similar identity to people in the department	1	1	0	0	43+	1	0	0	1	0	1	0	0	1	0	0	1	0	1	0	0
1324	tenured	all	other	fewer101	man	0	white	Someone who does not have depression	Someone who has or has had anxiety						no					0	1	NA	NA	23-42	NA	NA	NA	NA	NA	NA	NA	NA	NA	NA	NA	NA	NA	NA	NA	NA
1325	instructor	all	biology	101.200s	woman.nb	0	white	Someone who does not have depression	Someone who has or has had anxiety						yes	some		no	I thought that revealing my anxiety to all undergraduates in this course was inappropriate<split here>I typically do not share my anxiety with people<split here>I did not feel my anxiety was relevant to the students in this course<split here>I did not feel my anxiety was relevant to the course content<split here>I did not know others in the department, such as other faculty or instructors, who ha…	0	1	NA	1	23-42	NA	NA	NA	NA	NA	NA	NA	NA	0	1	1	1	1	1	1	1
1326	tenuretrack	upper	engineering	fewer101	woman.nb	0	white	Someone who has or has had depression	Someone who has or has had anxiety	yes	none		no	I did not feel like I had a personal enough relationship with the students in this course<split here>I thought that revealing my depression to all undergraduates in this course was inappropriate<split here>I typically do not share my depression with people<split here>I did not know others in the department, such as other faculty or instructors, who had revealed a similar identity to people in the…	yes	none		no	I did not feel like I had a personal enough relationship with the students in this course<split here>I typically do not share my anxiety with people<split here>I did not know others in the department, such as other faculty or instructors, who had revealed a similar identity to people in the department<split here>I was concerned students would have a negative opinion about my anxiety<split here>I …	1	1	0	0	23-42	1	0	0	1	0	1	1	1	1	0	0	1	0	0	1	1
1327	tenured	upper	biology	fewer101	man	0	white	Someone who does not have depression	Someone who does not have anxiety											0	0	NA	NA	43+	NA	NA	NA	NA	NA	NA	NA	NA	NA	NA	NA	NA	NA	NA	NA	NA
1328	instructor	upper	engineering	fewer101	woman.nb	0	white	Someone who does not have depression	Someone who does not have anxiety											0	0	NA	NA	23-42	NA	NA	NA	NA	NA	NA	NA	NA	NA	NA	NA	NA	NA	NA	NA	NA
1329	tenured	intro	engineering	fewer101	man	0	white	Someone who does not have depression	Someone who does not have anxiety											0	0	NA	NA	43+	NA	NA	NA	NA	NA	NA	NA	NA	NA	NA	NA	NA	NA	NA	NA	NA
133	instructor	intro	physics	fewer101	woman.nb	0	white	Someone who has or has had depression	Someone who has or has had anxiety	yes	some		yes	I did not feel like I had a personal enough relationship with the students in this course<split here>I did not feel my depression was relevant to the course content<split here>I was concerned students would have a negative opinion about my depression<split here>I was concerned that revealing my depression would result in poor course evaluations	yes	all	I felt like I had a personal relationship with the students in the course<split here>I felt that revealing my anxiety to students in this course was appropriate<split here>I typically share my anxiety with people<split here>I felt my anxiety was relevant to the students in this course<split here>I knew others in the department, such as other faculty or instructors, who have revealed a similar ide…			1	1	1	1	23-42	1	1	0	0	0	0	0	1	NA	NA	NA	NA	NA	NA	NA	NA
1330	tenured	upper	chemistry	fewer101	man	0	white	Someone who does not have depression	Someone who has or has had anxiety						yes	none		no	I did not feel like I had a personal enough relationship with the students in this course<split here>I typically do not share my anxiety with people<split here>I had never thought about revealing my anxiety to all students in this course	0	1	NA	0	43+	NA	NA	NA	NA	NA	NA	NA	NA	1	0	0	0	1	0	1	0
1331	tenured	intro	biology	101.200s	woman.nb	0	white	Someone who does not have depression	Someone who does not have anxiety											0	0	NA	NA	43+	NA	NA	NA	NA	NA	NA	NA	NA	NA	NA	NA	NA	NA	NA	NA	NA
1332	tenured	all	biology	fewer101	man	0	white	Someone who has or has had depression	Someone who has or has had anxiety	yes	none		no	I had never thought about revealing my depression to all students in this course	yes	some		yes	I did not feel my anxiety was relevant to the students in this course	1	1	0	1	43+	0	0	0	0	1	0	0	0	0	0	1	0	0	0	0	0
1333	tenured	upper	biology	fewer101	man	1	white	Someone who has or has had depression	Someone who has or has had anxiety	yes	none		no	I did not feel like I had a personal enough relationship with the students in this course<split here>I thought that revealing my depression to all undergraduates in this course was inappropriate<split here>I typically do not share my depression with people<split here>I did not feel my depression was relevant to the students in this course<split here>I did not feel my depression was relevant to th…	yes	none		no	I did not feel like I had a personal enough relationship with the students in this course<split here>I thought that revealing my anxiety to all undergraduates in this course was inappropriate<split here>I typically do not share my anxiety with people<split here>I did not feel my anxiety was relevant to the students in this course<split here>I did not feel my anxiety was relevant to the course con…	1	1	0	0	43+	1	1	1	0	0	1	1	0	1	1	1	0	0	1	1	0
1334	tenured	all	physics	101.200s	man	0	white	Someone who does not have depression	Someone who does not have anxiety											0	0	NA	NA	43+	NA	NA	NA	NA	NA	NA	NA	NA	NA	NA	NA	NA	NA	NA	NA	NA
1335	tenured	upper	engineering	fewer101	man	NA	NA	Decline to state	Someone who does not have anxiety											NA	0	NA	NA	43+	NA	NA	NA	NA	NA	NA	NA	NA	NA	NA	NA	NA	NA	NA	NA	NA
1336	tenuretrack	upper	chemistry	fewer101	man	0	white	Someone who does not have depression	Someone who does not have anxiety											0	0	NA	NA	23-42	NA	NA	NA	NA	NA	NA	NA	NA	NA	NA	NA	NA	NA	NA	NA	NA
1337	tenured	upper	biology	fewer101	man	0	white	Someone who has or has had depression	Someone who has or has had anxiety	yes	none		yes	I thought that revealing my depression to all undergraduates in this course was inappropriate<split here>I typically do not share my depression with people<split here>I did not know others in the department, such as other faculty or instructors, who had revealed a similar identity to people in the department<split here>I was concerned students would have a negative opinion about my depression<spl…	yes	some		yes	I thought that revealing my anxiety to all undergraduates in this course was inappropriate<split here>I was concerned students would have a negative opinion about my anxiety<split here>I was concerned that revealing my anxiety would result in poor course evaluations<split here>I was concerned that I would be subjected to departmental disciplinary action for revealing my anxiety	1	1	0	1	23-42	0	0	0	1	0	1	1	1	0	0	0	0	0	1	0	1
1338	tenuretrack	upper	engineering	fewer101	man	1	white	Someone who does not have depression	Someone who does not have anxiety											0	0	NA	NA	23-42	NA	NA	NA	NA	NA	NA	NA	NA	NA	NA	NA	NA	NA	NA	NA	NA
1339	tenured	intro	physics	101.200s	woman.nb	0	peer	Someone who does not have depression	Someone who has or has had anxiety						no					0	1	NA	NA	43+	NA	NA	NA	NA	NA	NA	NA	NA	NA	NA	NA	NA	NA	NA	NA	NA
134	instructor	upper	engineering	fewer101	man	0	white	Someone who has or has had depression	Someone who has or has had anxiety	yes	some		no	I did not feel like I had a personal enough relationship with the students in this course<split here>I did not feel my depression was relevant to the students in this course	yes	some		no	I did not feel like I had a personal enough relationship with the students in this course<split here>I typically do not share my anxiety with people<split here>I did not feel my anxiety was relevant to the students in this course	1	1	1	1	43+	1	0	1	0	0	0	0	0	1	0	1	0	0	0	1	0
1340	tenured	upper	biology	more300s	man	0	white	Someone who does not have depression	Someone who does not have anxiety											0	0	NA	NA	23-42	NA	NA	NA	NA	NA	NA	NA	NA	NA	NA	NA	NA	NA	NA	NA	NA
1341	tenured	upper	other	fewer101	woman.nb	0	white	Someone who does not have depression	Someone who does not have anxiety											0	0	NA	NA	43+	NA	NA	NA	NA	NA	NA	NA	NA	NA	NA	NA	NA	NA	NA	NA	NA
1342	instructor	all	physics	fewer101	man	0	white	Someone who does not have depression	Someone who does not have anxiety											0	0	NA	NA	NA	NA	NA	NA	NA	NA	NA	NA	NA	NA	NA	NA	NA	NA	NA	NA	NA
1343	tenuretrack	upper	other	fewer101	woman.nb	0	asian	Someone who does not have depression	Someone who does not have anxiety											0	0	NA	NA	23-42	NA	NA	NA	NA	NA	NA	NA	NA	NA	NA	NA	NA	NA	NA	NA	NA
1344	instructor	intro	engineering	fewer101	woman.nb	1	white	Someone who has or has had depression	Someone who has or has had anxiety	yes	some		no	I had never thought about revealing my depression to all students in this course	yes	some		no	I had never thought about revealing my anxiety to all students in this course	1	1	1	1	43+	0	0	0	0	1	0	0	0	0	0	0	0	1	0	0	0
1345	instructor	all	biology	101.200s	man	0	white	Someone who does not have depression	Someone who does not have anxiety											0	0	NA	NA	43+	NA	NA	NA	NA	NA	NA	NA	NA	NA	NA	NA	NA	NA	NA	NA	NA
1346	instructor	intro	engineering	fewer101	man	0	peer	Someone who does not have depression	Someone who does not have anxiety											0	0	NA	NA	43+	NA	NA	NA	NA	NA	NA	NA	NA	NA	NA	NA	NA	NA	NA	NA	NA
1347	tenured	upper	geosciences	fewer101	man	0	white	Someone who does not have depression	Someone who does not have anxiety											0	0	NA	NA	43+	NA	NA	NA	NA	NA	NA	NA	NA	NA	NA	NA	NA	NA	NA	NA	NA
1348	tenured	all	engineering	fewer101	man	0	white	Someone who does not have depression	Someone who does not have anxiety											0	0	NA	NA	43+	NA	NA	NA	NA	NA	NA	NA	NA	NA	NA	NA	NA	NA	NA	NA	NA
1349	instructor	intro	physics	201.300s	man	0	white	Someone who does not have depression	Someone who has or has had anxiety						yes	some		yes	I did not feel like I had a personal enough relationship with the students in this course<split here>I was concerned that revealing my anxiety would waste class time	0	1	NA	1	23-42	NA	NA	NA	NA	NA	NA	NA	NA	1	0	0	0	0	0	0	0
135	tenuretrack	all	biology	fewer101	man	1	white	Someone who does not have depression	Someone who has or has had anxiety						yes	some		yes	I typically do not share my anxiety with people<split here>I did not feel my anxiety was relevant to the course content<split here>I had never thought about revealing my anxiety to all students in this course	0	1	NA	1	23-42	NA	NA	NA	NA	NA	NA	NA	NA	0	1	0	0	1	0	1	0
1350	tenured	all	geosciences	fewer101	man	0	NA	Decline to state	Someone who does not have anxiety											NA	0	NA	NA	43+	NA	NA	NA	NA	NA	NA	NA	NA	NA	NA	NA	NA	NA	NA	NA	NA
1352	tenured	upper	biology	fewer101	man	0	white	Someone who does not have depression	Someone who does not have anxiety											0	0	NA	NA	43+	NA	NA	NA	NA	NA	NA	NA	NA	NA	NA	NA	NA	NA	NA	NA	NA
1353	instructor	upper	engineering	fewer101	man	0	white	Someone who does not have depression	Someone who does not have anxiety											0	0	NA	NA	43+	NA	NA	NA	NA	NA	NA	NA	NA	NA	NA	NA	NA	NA	NA	NA	NA
1354	instructor	upper	engineering	fewer101	man	0	white	Someone who has or has had depression	Someone who has or has had anxiety	yes	none		yes	I did not feel like I had a personal enough relationship with the students in this course<split here>I did not feel my depression was relevant to the course content<split here>I was concerned that revealing my depression would waste class time	yes	some		yes	I did not feel like I had a personal enough relationship with the students in this course<split here>I typically do not share my anxiety with people<split here>I did not feel my anxiety was relevant to the course content<split here>I was concerned that revealing my anxiety would waste class time	1	1	0	1	43+	1	1	0	0	0	0	0	0	1	1	0	0	0	0	1	0
1355	tenured	all	biology	fewer101	woman.nb	0	white	Someone who does not have depression	Decline to state											0	NA	NA	NA	NA	NA	NA	NA	NA	NA	NA	NA	NA	NA	NA	NA	NA	NA	NA	NA	NA
1356	tenured	upper	chemistry	fewer101	man	0	NA	Someone who does not have depression	Someone who does not have anxiety											0	0	NA	NA	23-42	NA	NA	NA	NA	NA	NA	NA	NA	NA	NA	NA	NA	NA	NA	NA	NA
1357	tenuretrack	intro	physics	fewer101	man	0	white	Someone who does not have depression	Someone who does not have anxiety											0	0	NA	NA	23-42	NA	NA	NA	NA	NA	NA	NA	NA	NA	NA	NA	NA	NA	NA	NA	NA
1358	instructor	upper	biology	fewer101	man	0	asian	Someone who does not have depression	Someone who does not have anxiety											0	0	NA	NA	NA	NA	NA	NA	NA	NA	NA	NA	NA	NA	NA	NA	NA	NA	NA	NA	NA
1359	tenured	upper	chemistry	fewer101	man	0	white	Someone who does not have depression	Someone who does not have anxiety											0	0	NA	NA	43+	NA	NA	NA	NA	NA	NA	NA	NA	NA	NA	NA	NA	NA	NA	NA	NA
136	tenured	upper	biology	fewer101	woman.nb	0	white	Someone who has or has had depression	Someone who has or has had anxiety	yes	some		yes	I did not feel like I had a personal enough relationship with the students in this course<split here>I thought that revealing my depression to all undergraduates in this course was inappropriate<split here>I did not feel my depression was relevant to the students in this course<split here>I did not feel my depression was relevant to the course content	yes	some		yes	I did not feel like I had a personal enough relationship with the students in this course<split here>I thought that revealing my anxiety to all undergraduates in this course was inappropriate<split here>I typically do not share my anxiety with people<split here>I did not feel my anxiety was relevant to the students in this course<split here>I did not feel my anxiety was relevant to the course con…	1	1	1	1	43+	1	1	1	0	0	1	0	0	1	1	1	0	0	1	1	0
1360	instructor	intro	geosciences	fewer101	woman.nb	0	white	Someone who does not have depression	Someone who has or has had anxiety						yes	some		yes	I did not feel like I had a personal enough relationship with the students in this course<split here>I typically do not share my anxiety with people<split here>I did not feel my anxiety was relevant to the course content<split here>I did not know others in the department, such as other faculty or instructors, who had revealed a similar identity to people in the department	0	1	NA	1	23-42	NA	NA	NA	NA	NA	NA	NA	NA	1	1	0	1	0	0	1	0
1361	instructor	upper	chemistry	fewer101	woman.nb	0	asian	Someone who does not have depression	Someone who has or has had anxiety						yes	none		no	I did not feel my anxiety was relevant to the students in this course<split here>I had never thought about revealing my anxiety to all students in this course	0	1	NA	0	23-42	NA	NA	NA	NA	NA	NA	NA	NA	0	0	1	0	1	0	0	0
1362	tenuretrack	intro	biology	more300s	man	0	peer	Someone who does not have depression	Someone who has or has had anxiety						yes	none		no	I did not feel like I had a personal enough relationship with the students in this course<split here>I thought that revealing my anxiety to all undergraduates in this course was inappropriate<split here>I typically do not share my anxiety with people<split here>I did not feel my anxiety was relevant to the students in this course<split here>I did not feel my anxiety was relevant to the course con…	0	1	NA	0	23-42	NA	NA	NA	NA	NA	NA	NA	NA	1	1	1	1	1	1	1	1
1363	instructor	intro	biology	101.200s	woman.nb	0	NA	Someone who does not have depression	Someone who does not have anxiety											0	0	NA	NA	23-42	NA	NA	NA	NA	NA	NA	NA	NA	NA	NA	NA	NA	NA	NA	NA	NA
1364	tenured	upper	physics	fewer101	woman.nb	0	white	Someone who does not have depression	Someone who does not have anxiety											0	0	NA	NA	43+	NA	NA	NA	NA	NA	NA	NA	NA	NA	NA	NA	NA	NA	NA	NA	NA
1365	tenured	all	engineering	fewer101	man	0	white	Someone who does not have depression	Someone who has or has had anxiety						yes	none		no	I typically do not share my anxiety with people	0	1	NA	0	23-42	NA	NA	NA	NA	NA	NA	NA	NA	0	0	0	0	0	0	1	0
1366	tenured	upper	physics	fewer101	man	0	white	Someone who does not have depression	Someone who does not have anxiety											0	0	NA	NA	43+	NA	NA	NA	NA	NA	NA	NA	NA	NA	NA	NA	NA	NA	NA	NA	NA
1367	tenured	upper	engineering	101.200s	woman.nb	0	peer	Someone who does not have depression	Someone who has or has had anxiety						yes	none		no	I did not feel my anxiety was relevant to the students in this course	0	1	NA	0	43+	NA	NA	NA	NA	NA	NA	NA	NA	0	0	1	0	0	0	0	0
1368	tenured	upper	engineering	fewer101	man	0	white	Someone who does not have depression	Someone who does not have anxiety											0	0	NA	NA	43+	NA	NA	NA	NA	NA	NA	NA	NA	NA	NA	NA	NA	NA	NA	NA	NA
1369	instructor	upper	engineering	fewer101	woman.nb	0	white	Someone who does not have depression	Someone who does not have anxiety											0	0	NA	NA	23-42	NA	NA	NA	NA	NA	NA	NA	NA	NA	NA	NA	NA	NA	NA	NA	NA
137	tenuretrack	upper	biology	fewer101	man	0	peer	Someone who does not have depression	Someone who does not have anxiety											0	0	NA	NA	23-42	NA	NA	NA	NA	NA	NA	NA	NA	NA	NA	NA	NA	NA	NA	NA	NA
1370	tenured	intro	biology	fewer101	man	0	white	Someone who does not have depression	Someone who does not have anxiety											0	0	NA	NA	43+	NA	NA	NA	NA	NA	NA	NA	NA	NA	NA	NA	NA	NA	NA	NA	NA
1371	tenuretrack	upper	biology	fewer101	man	0	white	Someone who does not have depression	Someone who has or has had anxiety						yes	none		no	I thought that revealing my anxiety to all undergraduates in this course was inappropriate<split here>I typically do not share my anxiety with people<split here>I did not feel my anxiety was relevant to the students in this course<split here>I did not feel my anxiety was relevant to the course content<split here>I had never thought about revealing my anxiety to all students in this course<split h…	0	1	NA	0	23-42	NA	NA	NA	NA	NA	NA	NA	NA	0	1	1	0	1	1	1	1
1372	tenured	intro	physics	201.300s	man	0	white	Someone who does not have depression	Someone who does not have anxiety											0	0	NA	NA	43+	NA	NA	NA	NA	NA	NA	NA	NA	NA	NA	NA	NA	NA	NA	NA	NA
1373	tenuretrack	intro	biology	fewer101	man	0	white	Someone who does not have depression	Someone who does not have anxiety											0	0	NA	NA	23-42	NA	NA	NA	NA	NA	NA	NA	NA	NA	NA	NA	NA	NA	NA	NA	NA
1374	tenured	intro	physics	101.200s	woman.nb	0	white	Someone who does not have depression	Someone who does not have anxiety											0	0	NA	NA	43+	NA	NA	NA	NA	NA	NA	NA	NA	NA	NA	NA	NA	NA	NA	NA	NA
1375	tenured	upper	physics	fewer101	man	0	white	Someone who does not have depression	Someone who does not have anxiety											0	0	NA	NA	43+	NA	NA	NA	NA	NA	NA	NA	NA	NA	NA	NA	NA	NA	NA	NA	NA
1376	instructor	intro	biology	fewer101	woman.nb	0	white	Someone who does not have depression	Someone who does not have anxiety											0	0	NA	NA	23-42	NA	NA	NA	NA	NA	NA	NA	NA	NA	NA	NA	NA	NA	NA	NA	NA
1377	tenuretrack	upper	engineering	fewer101	man	0	NA	Someone who has or has had depression	Someone who has or has had anxiety	no					yes	none		no	I thought that revealing my anxiety to all undergraduates in this course was inappropriate	1	1	NA	0	23-42	NA	NA	NA	NA	NA	NA	NA	NA	0	0	0	0	0	1	0	0
1378	tenured	upper	engineering	fewer101	man	0	white	Someone who does not have depression	Someone who does not have anxiety											0	0	NA	NA	43+	NA	NA	NA	NA	NA	NA	NA	NA	NA	NA	NA	NA	NA	NA	NA	NA
1379	tenured	intro	chemistry	fewer101	man	0	white	Someone who does not have depression	Someone who has or has had anxiety						yes	none		no	I did not feel like I had a personal enough relationship with the students in this course<split here>I thought that revealing my anxiety to all undergraduates in this course was inappropriate<split here>I typically do not share my anxiety with people<split here>I did not feel my anxiety was relevant to the students in this course<split here>I did not feel my anxiety was relevant to the course con…	0	1	NA	0	43+	NA	NA	NA	NA	NA	NA	NA	NA	1	1	1	0	0	1	1	0
138	tenuretrack	upper	engineering	101.200s	man	0	asian	Someone who does not have depression	Someone who has or has had anxiety						yes	none		yes	I did not feel like I had a personal enough relationship with the students in this course<split here>I did not feel my anxiety was relevant to the course content	0	1	NA	0	23-42	NA	NA	NA	NA	NA	NA	NA	NA	1	1	0	0	0	0	0	0
1380	instructor	upper	biology	fewer101	man	0	peer	Someone who does not have depression	Someone who does not have anxiety											0	0	NA	NA	43+	NA	NA	NA	NA	NA	NA	NA	NA	NA	NA	NA	NA	NA	NA	NA	NA
1381	instructor	upper	biology	fewer101	woman.nb	0	white	Someone who does not have depression	Someone who does not have anxiety											0	0	NA	NA	43+	NA	NA	NA	NA	NA	NA	NA	NA	NA	NA	NA	NA	NA	NA	NA	NA
1382	tenured	intro	engineering	101.200s	man	0	asian	Someone who does not have depression	Someone who does not have anxiety											0	0	NA	NA	43+	NA	NA	NA	NA	NA	NA	NA	NA	NA	NA	NA	NA	NA	NA	NA	NA
1383	tenured	intro	geosciences	101.200s	man	0	white	Someone who has or has had depression	Someone who has or has had anxiety	yes	none		no	I did not feel like I had a personal enough relationship with the students in this course<split here>I thought that revealing my depression to all undergraduates in this course was inappropriate<split here>I typically do not share my depression with people<split here>I did not feel my depression was relevant to the students in this course<split here>I did not feel my depression was relevant to th…	no					1	1	0	NA	43+	1	1	1	1	1	1	1	0	NA	NA	NA	NA	NA	NA	NA	NA
1384	instructor	intro	physics	201.300s	man	0	white	Someone who does not have depression	Someone who does not have anxiety											0	0	NA	NA	43+	NA	NA	NA	NA	NA	NA	NA	NA	NA	NA	NA	NA	NA	NA	NA	NA
1385	tenured	intro	physics	fewer101	man	0	asian	Someone who does not have depression	Decline to state											0	NA	NA	NA	43+	NA	NA	NA	NA	NA	NA	NA	NA	NA	NA	NA	NA	NA	NA	NA	NA
1386	instructor	intro	engineering	101.200s	man	0	white	Someone who does not have depression	Someone who does not have anxiety											0	0	NA	NA	43+	NA	NA	NA	NA	NA	NA	NA	NA	NA	NA	NA	NA	NA	NA	NA	NA
1387	tenured	upper	engineering	fewer101	man	0	asian	Someone who does not have depression	Someone who does not have anxiety											0	0	NA	NA	43+	NA	NA	NA	NA	NA	NA	NA	NA	NA	NA	NA	NA	NA	NA	NA	NA
1388	tenured	intro	biology	more300s	woman.nb	0	white	Someone who does not have depression	Someone who has or has had anxiety						yes	none		no	I had never thought about revealing my anxiety to all students in this course	0	1	NA	0	43+	NA	NA	NA	NA	NA	NA	NA	NA	0	0	0	0	1	0	0	0
1389	tenuretrack	intro	engineering	fewer101	woman.nb	0	white	Someone who does not have depression	Someone who does not have anxiety											0	0	NA	NA	23-42	NA	NA	NA	NA	NA	NA	NA	NA	NA	NA	NA	NA	NA	NA	NA	NA
1390	tenuretrack	upper	biology	fewer101	man	0	asian	Someone who has or has had depression	Someone who has or has had anxiety	yes	none		no	I was concerned students would have a negative opinion about my depression<split here>I was concerned that revealing my depression would result in poor course evaluations<split here>I was concerned that I would be subjected to departmental disciplinary action for revealing my depression<split here>I was concerned I could be fired for revealing my depression	yes	none		no	I was concerned students would have a negative opinion about my anxiety<split here>I was concerned that revealing my anxiety would result in poor course evaluations<split here>I was concerned that I would be subjected to departmental disciplinary action for revealing my anxiety<split here>I was concerned I could be fired for revealing my anxiety	1	1	0	0	23-42	0	0	0	0	0	0	0	1	0	0	0	0	0	0	0	1
1391	tenured	upper	chemistry	fewer101	man	0	white	Someone who does not have depression	Someone who does not have anxiety											0	0	NA	NA	43+	NA	NA	NA	NA	NA	NA	NA	NA	NA	NA	NA	NA	NA	NA	NA	NA
1392	instructor	upper	engineering	101.200s	man	0	white	Someone who does not have depression	Someone who does not have anxiety											0	0	NA	NA	43+	NA	NA	NA	NA	NA	NA	NA	NA	NA	NA	NA	NA	NA	NA	NA	NA
1393	tenured	upper	biology	fewer101	man	0	white	Someone who does not have depression	Someone who does not have anxiety											0	0	NA	NA	43+	NA	NA	NA	NA	NA	NA	NA	NA	NA	NA	NA	NA	NA	NA	NA	NA
1394	tenuretrack	upper	physics	fewer101	man	0	asian	Someone who does not have depression	Someone who does not have anxiety											0	0	NA	NA	23-42	NA	NA	NA	NA	NA	NA	NA	NA	NA	NA	NA	NA	NA	NA	NA	NA
1395	tenuretrack	upper	chemistry	fewer101	woman.nb	0	asian	Decline to state	Decline to state											NA	NA	NA	NA	23-42	NA	NA	NA	NA	NA	NA	NA	NA	NA	NA	NA	NA	NA	NA	NA	NA
1396	tenured	intro	physics	101.200s	man	0	white	Someone who does not have depression	Someone who does not have anxiety											0	0	NA	NA	43+	NA	NA	NA	NA	NA	NA	NA	NA	NA	NA	NA	NA	NA	NA	NA	NA
1397	tenured	upper	biology	more300s	man	0	white	Someone who does not have depression	Someone who does not have anxiety											0	0	NA	NA	43+	NA	NA	NA	NA	NA	NA	NA	NA	NA	NA	NA	NA	NA	NA	NA	NA
1398	tenured	all	biology	fewer101	man	0	white	Someone who does not have depression	Someone who does not have anxiety											0	0	NA	NA	43+	NA	NA	NA	NA	NA	NA	NA	NA	NA	NA	NA	NA	NA	NA	NA	NA
1399	instructor	upper	biology	fewer101	man	0	white	Someone who has or has had depression	Someone who has or has had anxiety	yes	some		yes	I typically do not share my depression with people	yes	all	I felt that revealing my anxiety to students in this course was appropriate<split here>I prefer to live authentically or be open with others about my anxiety			1	1	1	1	23-42	0	0	0	0	0	0	1	0	NA	NA	NA	NA	NA	NA	NA	NA
14	tenured	intro	geosciences	201.300s	man	0	white	Someone who does not have depression	Someone who does not have anxiety											0	0	NA	NA	43+	NA	NA	NA	NA	NA	NA	NA	NA	NA	NA	NA	NA	NA	NA	NA	NA
140	instructor	intro	biology	201.300s	woman.nb	0	white	Someone who has or has had depression	Someone who has or has had anxiety	yes	some		yes	I did not feel like I had a personal enough relationship with the students in this course	yes	some		yes	I did not feel like I had a personal enough relationship with the students in this course	1	1	1	1	43+	1	0	0	0	0	0	0	0	1	0	0	0	0	0	0	0
1400	instructor	intro	physics	101.200s	woman.nb	0	NA	Decline to state	Someone who has or has had anxiety						yes	some		no	I thought that revealing my anxiety to all undergraduates in this course was inappropriate	NA	1	NA	1	23-42	NA	NA	NA	NA	NA	NA	NA	NA	0	0	0	0	0	1	0	0
1401	tenured	upper	biology	fewer101	man	0	white	Someone who does not have depression	Someone who has or has had anxiety						yes	none		no	I did not feel like I had a personal enough relationship with the students in this course<split here>I thought that revealing my anxiety to all undergraduates in this course was inappropriate<split here>I typically do not share my anxiety with people<split here>I did not feel my anxiety was relevant to the students in this course<split here>I did not feel my anxiety was relevant to the course con…	0	1	NA	0	43+	NA	NA	NA	NA	NA	NA	NA	NA	1	1	1	1	1	1	1	0
1402	tenured	upper	physics	fewer101	man	0	asian	Someone who does not have depression	Someone who has or has had anxiety						yes	none		no	I did not feel like I had a personal enough relationship with the students in this course<split here>I thought that revealing my anxiety to all undergraduates in this course was inappropriate<split here>I typically do not share my anxiety with people<split here>I did not feel my anxiety was relevant to the students in this course<split here>I did not feel my anxiety was relevant to the course con…	0	1	NA	0	43+	NA	NA	NA	NA	NA	NA	NA	NA	1	1	1	0	1	1	1	1
1403	instructor	all	geosciences	101.200s	man	0	white	Someone who does not have depression	Someone who does not have anxiety											0	0	NA	NA	23-42	NA	NA	NA	NA	NA	NA	NA	NA	NA	NA	NA	NA	NA	NA	NA	NA
1404	tenuretrack	upper	biology	fewer101	woman.nb	0	white	Someone who does not have depression	Someone who has or has had anxiety						yes	none		no	I typically do not share my anxiety with people<split here>I had never thought about revealing my anxiety to all students in this course	0	1	NA	0	23-42	NA	NA	NA	NA	NA	NA	NA	NA	0	0	0	0	1	0	1	0
1405	tenured	upper	physics	fewer101	NA	NA	NA	Decline to state	Decline to state											NA	NA	NA	NA	NA	NA	NA	NA	NA	NA	NA	NA	NA	NA	NA	NA	NA	NA	NA	NA	NA
1406	instructor	intro	biology	fewer101	woman.nb	0	white	Someone who has or has had depression	Someone who has or has had anxiety	yes	some		no	I typically do not share my depression with people<split here>I had never thought about revealing my depression to all students in this course	yes	some		no	I typically do not share my anxiety with people<split here>I had never thought about revealing my anxiety to all students in this course	1	1	1	1	23-42	0	0	0	0	1	0	1	0	0	0	0	0	1	0	1	0
1407	tenuretrack	upper	biology	101.200s	man	0	white	Someone who does not have depression	Someone who does not have anxiety											0	0	NA	NA	23-42	NA	NA	NA	NA	NA	NA	NA	NA	NA	NA	NA	NA	NA	NA	NA	NA
1408	tenured	upper	geosciences	fewer101	man	0	asian	Someone who does not have depression	Someone who does not have anxiety											0	0	NA	NA	43+	NA	NA	NA	NA	NA	NA	NA	NA	NA	NA	NA	NA	NA	NA	NA	NA
1409	tenured	all	other	fewer101	man	0	asian	Someone who does not have depression	Someone who does not have anxiety											0	0	NA	NA	23-42	NA	NA	NA	NA	NA	NA	NA	NA	NA	NA	NA	NA	NA	NA	NA	NA
141	tenuretrack	intro	engineering	101.200s	woman.nb	0	asian	Someone who does not have depression	Someone who does not have anxiety											0	0	NA	NA	23-42	NA	NA	NA	NA	NA	NA	NA	NA	NA	NA	NA	NA	NA	NA	NA	NA
1410	instructor	upper	biology	101.200s	woman.nb	0	white	Someone who has or has had depression	Someone who has or has had anxiety	yes	none		yes	I did not feel like I had a personal enough relationship with the students in this course<split here>I typically do not share my depression with people<split here>I had never thought about revealing my depression to all students in this course	yes	some		yes	I did not feel like I had a personal enough relationship with the students in this course<split here>I typically do not share my anxiety with people<split here>I had never thought about revealing my anxiety to all students in this course	1	1	0	1	23-42	1	0	0	0	1	0	1	0	1	0	0	0	1	0	1	0
1411	tenuretrack	intro	biology	fewer101	woman.nb	1	white	Someone who has or has had depression	Someone who has or has had anxiety	yes	none		no	I did not feel like I had a personal enough relationship with the students in this course<split here>I typically do not share my depression with people<split here>I did not feel my depression was relevant to the course content<split here>I had never thought about revealing my depression to all students in this course<split here>I was concerned that revealing my depression would waste class time	yes	some		no	I did not feel like I had a personal enough relationship with the students in this course<split here>I typically do not share my anxiety with people<split here>I did not feel my anxiety was relevant to the students in this course<split here>I did not feel my anxiety was relevant to the course content<split here>I had never thought about revealing my anxiety to all students in this course<split he…	1	1	0	1	43+	1	1	0	0	1	0	1	0	1	1	1	0	1	0	1	0
1412	instructor	intro	chemistry	more300s	man	1	peer	Someone who has or has had depression	Someone who has or has had anxiety	yes	none		no	I did not feel my depression was relevant to the students in this course<split here>I did not feel my depression was relevant to the course content<split here>I had never thought about revealing my depression to all students in this course<split here>I was concerned students would have a negative opinion about my depression	yes	none		no	I typically do not share my anxiety with people<split here>I did not feel my anxiety was relevant to the students in this course<split here>I did not feel my anxiety was relevant to the course content<split here>I had never thought about revealing my anxiety to all students in this course<split here>I was concerned students would have a negative opinion about my anxiety<split here>I was concerned…	1	1	0	0	23-42	0	1	1	0	1	0	0	1	0	1	1	0	1	0	1	1
1413	tenuretrack	intro	chemistry	more300s	woman.nb	0	white	Someone who has or has had depression	Someone who has or has had anxiety	yes	none		no	I thought that revealing my depression to all undergraduates in this course was inappropriate<split here>I typically do not share my depression with people<split here>I did not feel my depression was relevant to the students in this course<split here>I did not feel my depression was relevant to the course content<split here>I had never thought about revealing my depression to all students in this…	yes	none		no	I thought that revealing my anxiety to all undergraduates in this course was inappropriate<split here>I typically do not share my anxiety with people<split here>I did not feel my anxiety was relevant to the students in this course<split here>I did not feel my anxiety was relevant to the course content<split here>I had never thought about revealing my anxiety to all students in this course	1	1	0	0	23-42	0	1	1	0	1	1	1	0	0	1	1	0	1	1	1	0
1414	tenured	intro	biology	more300s	man	0	white	Someone who does not have depression	Someone who does not have anxiety											0	0	NA	NA	43+	NA	NA	NA	NA	NA	NA	NA	NA	NA	NA	NA	NA	NA	NA	NA	NA
1415	instructor	all	biology	fewer101	woman.nb	0	white	Someone who does not have depression	Someone who does not have anxiety											0	0	NA	NA	43+	NA	NA	NA	NA	NA	NA	NA	NA	NA	NA	NA	NA	NA	NA	NA	NA
1416	tenured	upper	biology	fewer101	woman.nb	0	white	Someone who has or has had depression	Someone who does not have anxiety	yes	none		no	I did not feel like I had a personal enough relationship with the students in this course<split here>I thought that revealing my depression to all undergraduates in this course was inappropriate<split here>I typically do not share my depression with people<split here>I did not feel my depression was relevant to the students in this course<split here>I did not feel my depression was relevant to th…						1	0	0	NA	43+	1	1	1	0	1	1	1	0	NA	NA	NA	NA	NA	NA	NA	NA
1417	tenured	intro	biology	201.300s	woman.nb	0	white	Someone who has or has had depression	Someone who has or has had anxiety	yes	all	I wanted to be an example to my students of someone with depression<split here>I wanted to be known as a supporter of individuals with depression<split here>I thought that I could better engage students in the course material by making a connection between my depression and the course content			yes	all	I wanted to be an example to my students of someone with anxiety<split here>I wanted to be known as a supporter of individuals with anxiety<split here>I thought that I could better engage students in the course material by making a connection between my anxiety and the course content			1	1	1	1	43+	NA	NA	NA	NA	NA	NA	NA	NA	NA	NA	NA	NA	NA	NA	NA	NA
1418	tenured	upper	biology	fewer101	man	0	white	Someone who has or has had depression	Someone who has or has had anxiety	yes	none		no	I typically do not share my depression with people	no					1	1	0	NA	43+	0	0	0	0	0	0	1	0	NA	NA	NA	NA	NA	NA	NA	NA
142	instructor	intro	biology	fewer101	woman.nb	0	white	Someone who does not have depression	Someone who has or has had anxiety						yes	none		no	I did not feel like I had a personal enough relationship with the students in this course<split here>I had never thought about revealing my anxiety to all students in this course	0	1	NA	0	23-42	NA	NA	NA	NA	NA	NA	NA	NA	1	0	0	0	1	0	0	0
1420	tenuretrack	upper	biology	fewer101	woman.nb	0	peer	Someone who has or has had depression	Someone who has or has had anxiety	yes	none		no	I thought that revealing my depression to all undergraduates in this course was inappropriate<split here>I typically do not share my depression with people<split here>I did not feel my depression was relevant to the students in this course<split here>I did not feel my depression was relevant to the course content<split here>I had never thought about revealing my depression to all students in this…	yes	none		no	I thought that revealing my anxiety to all undergraduates in this course was inappropriate<split here>I typically do not share my anxiety with people<split here>I did not feel my anxiety was relevant to the students in this course<split here>I did not feel my anxiety was relevant to the course content<split here>I had never thought about revealing my anxiety to all students in this course	1	1	0	0	23-42	0	1	1	0	1	1	1	0	0	1	1	0	1	1	1	0
1421	tenured	intro	chemistry	201.300s	man	0	white	Someone who does not have depression	Someone who does not have anxiety											0	0	NA	NA	23-42	NA	NA	NA	NA	NA	NA	NA	NA	NA	NA	NA	NA	NA	NA	NA	NA
1422	tenured	upper	other	fewer101	man	0	white	Someone who does not have depression	Someone who does not have anxiety											0	0	NA	NA	43+	NA	NA	NA	NA	NA	NA	NA	NA	NA	NA	NA	NA	NA	NA	NA	NA
1423	tenured	upper	engineering	fewer101	man	0	white	Someone who does not have depression	Someone who does not have anxiety											0	0	NA	NA	43+	NA	NA	NA	NA	NA	NA	NA	NA	NA	NA	NA	NA	NA	NA	NA	NA
1424	tenuretrack	upper	biology	fewer101	woman.nb	0	white	Someone who has or has had depression	Someone who does not have anxiety	yes	none		no	I did not feel like I had a personal enough relationship with the students in this course<split here>I thought that revealing my depression to all undergraduates in this course was inappropriate<split here>I typically do not share my depression with people<split here>I did not feel my depression was relevant to the students in this course<split here>I did not feel my depression was relevant to th…						1	0	0	NA	23-42	1	1	1	0	1	1	1	0	NA	NA	NA	NA	NA	NA	NA	NA
1425	tenured	upper	geosciences	fewer101	woman.nb	0	white	Someone who does not have depression	Decline to state											0	NA	NA	NA	NA	NA	NA	NA	NA	NA	NA	NA	NA	NA	NA	NA	NA	NA	NA	NA	NA
1426	instructor	intro	engineering	more300s	man	0	white	Someone who does not have depression	Someone who does not have anxiety											0	0	NA	NA	43+	NA	NA	NA	NA	NA	NA	NA	NA	NA	NA	NA	NA	NA	NA	NA	NA
1427	tenured	upper	biology	fewer101	woman.nb	0	white	Someone who does not have depression	Someone who does not have anxiety											0	0	NA	NA	43+	NA	NA	NA	NA	NA	NA	NA	NA	NA	NA	NA	NA	NA	NA	NA	NA
1428	tenured	intro	engineering	101.200s	man	0	white	Someone who has or has had depression	Someone who has or has had anxiety	yes	none		no	I did not feel like I had a personal enough relationship with the students in this course<split here>I thought that revealing my depression to all undergraduates in this course was inappropriate<split here>I typically do not share my depression with people<split here>I did not feel my depression was relevant to the course content<split here>I did not know others in the department, such as other f…	yes	none		no	I did not feel like I had a personal enough relationship with the students in this course<split here>I thought that revealing my anxiety to all undergraduates in this course was inappropriate<split here>I typically do not share my anxiety with people<split here>I did not feel my anxiety was relevant to the course content<split here>I did not know others in the department, such as other faculty or…	1	1	0	0	43+	1	1	0	1	1	1	1	0	1	1	0	1	1	1	1	0
1429	tenured	upper	engineering	fewer101	man	0	white	Someone who does not have depression	Someone who does not have anxiety											0	0	NA	NA	43+	NA	NA	NA	NA	NA	NA	NA	NA	NA	NA	NA	NA	NA	NA	NA	NA
143	instructor	all	biology	more300s	man	0	white	Someone who does not have depression	Someone who does not have anxiety											0	0	NA	NA	43+	NA	NA	NA	NA	NA	NA	NA	NA	NA	NA	NA	NA	NA	NA	NA	NA
1430	tenured	upper	physics	fewer101	man	0	white	Someone who does not have depression	Someone who does not have anxiety											0	0	NA	NA	43+	NA	NA	NA	NA	NA	NA	NA	NA	NA	NA	NA	NA	NA	NA	NA	NA
1431	instructor	intro	other	fewer101	woman.nb	0	white	Someone who has or has had depression	Someone who has or has had anxiety	yes	some		yes	I typically do not share my depression with people<split here>I did not feel my depression was relevant to the course content<split here>I had never thought about revealing my depression to all students in this course<split here>I was concerned students would have a negative opinion about my depression	yes	some		yes	I typically do not share my anxiety with people<split here>I did not feel my anxiety was relevant to the course content<split here>I had never thought about revealing my anxiety to all students in this course<split here>I was concerned students would have a negative opinion about my anxiety	1	1	1	1	43+	0	1	0	0	1	0	1	1	0	1	0	0	1	0	1	1
1432	tenured	all	other	fewer101	man	0	white	Someone who does not have depression	Someone who does not have anxiety											0	0	NA	NA	43+	NA	NA	NA	NA	NA	NA	NA	NA	NA	NA	NA	NA	NA	NA	NA	NA
1433	tenured	upper	engineering	fewer101	man	0	white	Someone who has or has had depression	Someone who has or has had anxiety	yes	none		no	I typically do not share my depression with people	yes	none		no	I typically do not share my anxiety with people	1	1	0	0	43+	0	0	0	0	0	0	1	0	0	0	0	0	0	0	1	0
1434	instructor	upper	biology	101.200s	woman.nb	0	peer	Someone who has or has had depression	Someone who has or has had anxiety	yes	none		no	I typically do not share my depression with people<split here>I had never thought about revealing my depression to all students in this course	yes	none		no	I thought that revealing my anxiety to all undergraduates in this course was inappropriate<split here>I did not feel my anxiety was relevant to the students in this course<split here>I had never thought about revealing my anxiety to all students in this course	1	1	0	0	43+	0	0	0	0	1	0	1	0	0	0	1	0	1	1	0	0
1435	tenured	upper	physics	fewer101	man	0	white	Someone who does not have depression	Someone who does not have anxiety											0	0	NA	NA	43+	NA	NA	NA	NA	NA	NA	NA	NA	NA	NA	NA	NA	NA	NA	NA	NA
1436	tenured	upper	biology	fewer101	woman.nb	0	white	Someone who does not have depression	Someone who does not have anxiety											0	0	NA	NA	43+	NA	NA	NA	NA	NA	NA	NA	NA	NA	NA	NA	NA	NA	NA	NA	NA
1437	tenured	all	physics	fewer101	man	0	NA	Someone who has or has had depression	Someone who has or has had anxiety	yes	none		no	I thought that revealing my depression to all undergraduates in this course was inappropriate<split here>I typically do not share my depression with people<split here>I did not feel my depression was relevant to the students in this course<split here>I did not feel my depression was relevant to the course content<split here>I did not know others in the department, such as other faculty or instruc…	yes	none		no	I did not feel like I had a personal enough relationship with the students in this course<split here>I thought that revealing my anxiety to all undergraduates in this course was inappropriate<split here>I typically do not share my anxiety with people<split here>I did not feel my anxiety was relevant to the students in this course<split here>I did not feel my anxiety was relevant to the course con…	1	1	0	0	23-42	0	1	1	1	1	1	1	1	1	1	1	1	1	1	1	1
1438	tenured	upper	biology	fewer101	man	0	white	Someone who does not have depression	Someone who does not have anxiety											0	0	NA	NA	43+	NA	NA	NA	NA	NA	NA	NA	NA	NA	NA	NA	NA	NA	NA	NA	NA
1439	tenured	all	physics	fewer101	man	0	asian	Someone who does not have depression	Someone who does not have anxiety											0	0	NA	NA	43+	NA	NA	NA	NA	NA	NA	NA	NA	NA	NA	NA	NA	NA	NA	NA	NA
144	instructor	all	biology	more300s	woman.nb	0	white	Someone who does not have depression	Someone who does not have anxiety											0	0	NA	NA	23-42	NA	NA	NA	NA	NA	NA	NA	NA	NA	NA	NA	NA	NA	NA	NA	NA
1440	instructor	all	geosciences	fewer101	man	0	white	Someone who does not have depression	Someone who does not have anxiety											0	0	NA	NA	43+	NA	NA	NA	NA	NA	NA	NA	NA	NA	NA	NA	NA	NA	NA	NA	NA
1441	tenured	upper	physics	fewer101	woman.nb	0	white	Someone who has or has had depression	Someone who has or has had anxiety	yes	some		no	I thought that revealing my depression to all undergraduates in this course was inappropriate<split here>I typically do not share my depression with people<split here>I did not feel my depression was relevant to the course content<split here>I had never thought about revealing my depression to all students in this course<split here>I was concerned students would have a negative opinion about my d…	yes	none		no	I had never thought about revealing my anxiety to all students in this course	1	1	1	0	43+	0	1	0	0	1	1	1	1	0	0	0	0	1	0	0	0
1442	tenuretrack	intro	engineering	fewer101	man	0	white	Someone who does not have depression	Someone who has or has had anxiety						yes	some		no	I did not feel like I had a personal enough relationship with the students in this course<split here>I did not know others in the department, such as other faculty or instructors, who had revealed a similar identity to people in the department<split here>I had never thought about revealing my anxiety to all students in this course<split here>I was concerned that revealing my anxiety would result …	0	1	NA	1	23-42	NA	NA	NA	NA	NA	NA	NA	NA	1	0	0	1	1	0	0	0
1443	tenuretrack	all	biology	fewer101	woman.nb	0	asian	Someone who does not have depression	Someone who does not have anxiety											0	0	NA	NA	23-42	NA	NA	NA	NA	NA	NA	NA	NA	NA	NA	NA	NA	NA	NA	NA	NA
1444	instructor	all	biology	101.200s	woman.nb	0	white	Someone who does not have depression	Someone who does not have anxiety											0	0	NA	NA	43+	NA	NA	NA	NA	NA	NA	NA	NA	NA	NA	NA	NA	NA	NA	NA	NA
1445	tenured	intro	physics	fewer101	woman.nb	0	white	Someone who does not have depression	Someone who does not have anxiety											0	0	NA	NA	43+	NA	NA	NA	NA	NA	NA	NA	NA	NA	NA	NA	NA	NA	NA	NA	NA
1446	instructor	all	geosciences	101.200s	man	0	white	Someone who has or has had depression	Someone who has or has had anxiety	yes	some		yes	I thought that revealing my depression to all undergraduates in this course was inappropriate<split here>I typically do not share my depression with people<split here>I was concerned students would have a negative opinion about my depression	yes	none		no	I typically do not share my anxiety with people<split here>I had never thought about revealing my anxiety to all students in this course	1	1	1	0	43+	0	0	0	0	0	1	1	1	0	0	0	0	1	0	1	0
1447	instructor	upper	engineering	fewer101	man	0	white	Someone who does not have depression	Someone who does not have anxiety											0	0	NA	NA	43+	NA	NA	NA	NA	NA	NA	NA	NA	NA	NA	NA	NA	NA	NA	NA	NA
1448	instructor	intro	physics	fewer101	man	0	white	Someone who does not have depression	Someone who does not have anxiety											0	0	NA	NA	43+	NA	NA	NA	NA	NA	NA	NA	NA	NA	NA	NA	NA	NA	NA	NA	NA
1449	instructor	intro	biology	fewer101	man	0	peer	Someone who has or has had depression	Someone who has or has had anxiety	yes	some		yes	I did not know others in the department, such as other faculty or instructors, who had revealed a similar identity to people in the department	no					1	1	1	NA	43+	0	0	0	1	0	0	0	0	NA	NA	NA	NA	NA	NA	NA	NA
145	tenuretrack	all	biology	fewer101	woman.nb	NA	white	Decline to state	Someone who has or has had anxiety						no					NA	1	NA	NA	23-42	NA	NA	NA	NA	NA	NA	NA	NA	NA	NA	NA	NA	NA	NA	NA	NA
1450	tenured	upper	biology	fewer101	woman.nb	0	white	Someone who does not have depression	Someone who does not have anxiety											0	0	NA	NA	43+	NA	NA	NA	NA	NA	NA	NA	NA	NA	NA	NA	NA	NA	NA	NA	NA
1451	tenured	upper	biology	fewer101	man	0	white	Someone who does not have depression	Someone who does not have anxiety											0	0	NA	NA	43+	NA	NA	NA	NA	NA	NA	NA	NA	NA	NA	NA	NA	NA	NA	NA	NA
1452	instructor	intro	chemistry	fewer101	woman.nb	0	white	Someone who has or has had depression	Someone who has or has had anxiety	yes	none		no	I did not feel like I had a personal enough relationship with the students in this course<split here>I typically do not share my depression with people<split here>I did not feel my depression was relevant to the students in this course<split here>I did not feel my depression was relevant to the course content<split here>I did not know others in the department, such as other faculty or instructors…	no					1	1	0	NA	43+	1	1	1	1	1	0	1	0	NA	NA	NA	NA	NA	NA	NA	NA
1453	tenured	intro	geosciences	fewer101	man	0	white	Someone who does not have depression	Someone who does not have anxiety											0	0	NA	NA	43+	NA	NA	NA	NA	NA	NA	NA	NA	NA	NA	NA	NA	NA	NA	NA	NA
1454	tenured	upper	biology	201.300s	woman.nb	0	white	Someone who does not have depression	Someone who does not have anxiety											0	0	NA	NA	43+	NA	NA	NA	NA	NA	NA	NA	NA	NA	NA	NA	NA	NA	NA	NA	NA
1455	tenured	intro	chemistry	fewer101	man	0	white	Someone who does not have depression	Someone who does not have anxiety											0	0	NA	NA	43+	NA	NA	NA	NA	NA	NA	NA	NA	NA	NA	NA	NA	NA	NA	NA	NA
1456	tenuretrack	upper	geosciences	fewer101	woman.nb	0	white	Someone who does not have depression	Someone who does not have anxiety											0	0	NA	NA	23-42	NA	NA	NA	NA	NA	NA	NA	NA	NA	NA	NA	NA	NA	NA	NA	NA
1457	tenured	intro	physics	fewer101	man	0	white	Someone who does not have depression	Someone who does not have anxiety											0	0	NA	NA	43+	NA	NA	NA	NA	NA	NA	NA	NA	NA	NA	NA	NA	NA	NA	NA	NA
1458	tenuretrack	all	engineering	fewer101	man	0	white	Someone who has or has had depression	Someone who has or has had anxiety	yes	none		no	I thought that revealing my depression to all undergraduates in this course was inappropriate<split here>I typically do not share my depression with people<split here>I did not feel my depression was relevant to the course content<split here>I had never thought about revealing my depression to all students in this course	yes	none		no	I did not feel like I had a personal enough relationship with the students in this course<split here>I thought that revealing my anxiety to all undergraduates in this course was inappropriate<split here>I typically do not share my anxiety with people<split here>I did not feel my anxiety was relevant to the course content	1	1	0	0	23-42	0	1	0	0	1	1	1	0	1	1	0	0	0	1	1	0
146	tenured	upper	engineering	fewer101	man	0	white	Someone who does not have depression	Someone who does not have anxiety											0	0	NA	NA	43+	NA	NA	NA	NA	NA	NA	NA	NA	NA	NA	NA	NA	NA	NA	NA	NA
1460	tenured	upper	other	more300s	woman.nb	0	white	Someone who has or has had depression	Someone who has or has had anxiety	yes	none		no	I did not feel like I had a personal enough relationship with the students in this course<split here>I thought that revealing my depression to all undergraduates in this course was inappropriate<split here>I typically do not share my depression with people<split here>I did not feel my depression was relevant to the students in this course<split here>I did not feel my depression was relevant to th…	yes	some		yes	I typically do not share my anxiety with people<split here>I did not feel my anxiety was relevant to the course content<split here>I was concerned that revealing my anxiety would waste class time	1	1	0	1	43+	1	1	1	0	1	1	1	0	0	1	0	0	0	0	1	0
1461	tenured	all	biology	101.200s	woman.nb	0	white	Someone who does not have depression	Someone who has or has had anxiety						yes	none		no	I did not feel like I had a personal enough relationship with the students in this course<split here>I thought that revealing my anxiety to all undergraduates in this course was inappropriate<split here>I typically do not share my anxiety with people<split here>I did not feel my anxiety was relevant to the students in this course<split here>I did not feel my anxiety was relevant to the course con…	0	1	NA	0	43+	NA	NA	NA	NA	NA	NA	NA	NA	1	1	1	1	1	1	1	1
1462	instructor	all	biology	fewer101	man	1	white	Someone who has or has had depression	Someone who has or has had anxiety	yes	some		yes	I did not feel like I had a personal enough relationship with the students in this course<split here>I thought that revealing my depression to all undergraduates in this course was inappropriate<split here>I typically do not share my depression with people<split here>I did not feel my depression was relevant to the students in this course<split here>I did not feel my depression was relevant to th…	yes	none		no	I did not feel like I had a personal enough relationship with the students in this course<split here>I thought that revealing my anxiety to all undergraduates in this course was inappropriate<split here>I typically do not share my anxiety with people<split here>I did not feel my anxiety was relevant to the students in this course<split here>I did not feel my anxiety was relevant to the course con…	1	1	1	0	43+	1	1	1	0	1	1	1	0	1	1	1	0	1	1	1	0
1464	tenuretrack	upper	chemistry	fewer101	man	0	white	Someone who has or has had depression	Someone who has or has had anxiety	yes	some		no	I did not feel like I had a personal enough relationship with the students in this course<split here>I thought that revealing my depression to all undergraduates in this course was inappropriate<split here>I typically do not share my depression with people<split here>I did not feel my depression was relevant to the students in this course<split here>I did not feel my depression was relevant to th…	yes	some		no	I did not feel like I had a personal enough relationship with the students in this course<split here>I thought that revealing my anxiety to all undergraduates in this course was inappropriate<split here>I typically do not share my anxiety with people<split here>I did not feel my anxiety was relevant to the students in this course<split here>I did not feel my anxiety was relevant to the course con…	1	1	1	1	23-42	1	1	1	1	1	1	1	0	1	1	1	1	1	1	1	0
1465	instructor	upper	other	fewer101	woman.nb	0	white	Someone who does not have depression	Someone who does not have anxiety											0	0	NA	NA	43+	NA	NA	NA	NA	NA	NA	NA	NA	NA	NA	NA	NA	NA	NA	NA	NA
1466	tenured	upper	engineering	fewer101	man	0	white	Someone who does not have depression	Someone who does not have anxiety											0	0	NA	NA	43+	NA	NA	NA	NA	NA	NA	NA	NA	NA	NA	NA	NA	NA	NA	NA	NA
1467	instructor	all	biology	fewer101	man	0	white	Someone who does not have depression	Someone who does not have anxiety											0	0	NA	NA	43+	NA	NA	NA	NA	NA	NA	NA	NA	NA	NA	NA	NA	NA	NA	NA	NA
1468	tenured	intro	biology	fewer101	man	0	white	Someone who has or has had depression	Someone who has or has had anxiety	yes	none		no	I did not feel like I had a personal enough relationship with the students in this course<split here>I typically do not share my depression with people<split here>I did not know others in the department, such as other faculty or instructors, who had revealed a similar identity to people in the department<split here>I had never thought about revealing my depression to all students in this course<s…	yes	none		no	I typically do not share my anxiety with people	1	1	0	0	43+	1	0	0	1	1	0	1	0	0	0	0	0	0	0	1	0
1469	instructor	intro	chemistry	more300s	man	0	white	Someone who does not have depression	Someone who does not have anxiety											0	0	NA	NA	43+	NA	NA	NA	NA	NA	NA	NA	NA	NA	NA	NA	NA	NA	NA	NA	NA
147	tenured	intro	physics	fewer101	woman.nb	0	white	Someone who does not have depression	Someone who does not have anxiety											0	0	NA	NA	43+	NA	NA	NA	NA	NA	NA	NA	NA	NA	NA	NA	NA	NA	NA	NA	NA
1470	tenured	all	geosciences	fewer101	woman.nb	0	NA	Someone who has or has had depression	Someone who does not have anxiety	yes	none		no	I did not feel like I had a personal enough relationship with the students in this course<split here>I thought that revealing my depression to all undergraduates in this course was inappropriate<split here>I typically do not share my depression with people<split here>I did not feel my depression was relevant to the students in this course<split here>I did not feel my depression was relevant to th…						1	0	0	NA	43+	1	1	1	1	1	1	1	0	NA	NA	NA	NA	NA	NA	NA	NA
1471	tenured	upper	chemistry	fewer101	woman.nb	0	white	Someone who does not have depression	Someone who does not have anxiety											0	0	NA	NA	23-42	NA	NA	NA	NA	NA	NA	NA	NA	NA	NA	NA	NA	NA	NA	NA	NA
1472	tenured	intro	engineering	101.200s	man	0	white	Someone who does not have depression	Someone who does not have anxiety											0	0	NA	NA	43+	NA	NA	NA	NA	NA	NA	NA	NA	NA	NA	NA	NA	NA	NA	NA	NA
1473	tenured	intro	other	201.300s	man	0	NA	Decline to state	Decline to state											NA	NA	NA	NA	NA	NA	NA	NA	NA	NA	NA	NA	NA	NA	NA	NA	NA	NA	NA	NA	NA
1474	tenured	intro	geosciences	more300s	man	0	white	Someone who does not have depression	Someone who does not have anxiety											0	0	NA	NA	23-42	NA	NA	NA	NA	NA	NA	NA	NA	NA	NA	NA	NA	NA	NA	NA	NA
1475	instructor	upper	physics	fewer101	man	1	white	Someone who has or has had depression	Someone who has or has had anxiety	yes	some		no	I thought that revealing my depression to all undergraduates in this course was inappropriate	yes	some		no	I thought that revealing my anxiety to all undergraduates in this course was inappropriate	1	1	1	1	43+	0	0	0	0	0	1	0	0	0	0	0	0	0	1	0	0
1476	tenured	upper	biology	fewer101	woman.nb	0	white	Someone who does not have depression	Someone who does not have anxiety											0	0	NA	NA	43+	NA	NA	NA	NA	NA	NA	NA	NA	NA	NA	NA	NA	NA	NA	NA	NA
1477	tenured	upper	biology	fewer101	man	0	NA	Someone who does not have depression	Decline to state											0	NA	NA	NA	43+	NA	NA	NA	NA	NA	NA	NA	NA	NA	NA	NA	NA	NA	NA	NA	NA
1478	tenured	intro	biology	fewer101	woman.nb	0	white	Someone who does not have depression	Someone who does not have anxiety											0	0	NA	NA	43+	NA	NA	NA	NA	NA	NA	NA	NA	NA	NA	NA	NA	NA	NA	NA	NA
1479	tenuretrack	intro	biology	201.300s	woman.nb	0	peer	Decline to state	Someone who has or has had anxiety						yes	none		no	I thought that revealing my anxiety to all undergraduates in this course was inappropriate<split here>I typically do not share my anxiety with people<split here>I did not feel my anxiety was relevant to the students in this course<split here>I did not feel my anxiety was relevant to the course content<split here>I did not know others in the department, such as other faculty or instructors, who ha…	NA	1	NA	0	23-42	NA	NA	NA	NA	NA	NA	NA	NA	0	1	1	1	0	1	1	1
1480	tenuretrack	upper	biology	fewer101	man	0	white	Someone who does not have depression	Decline to state											0	NA	NA	NA	43+	NA	NA	NA	NA	NA	NA	NA	NA	NA	NA	NA	NA	NA	NA	NA	NA
1481	tenured	upper	physics	fewer101	woman.nb	0	white	Decline to state	Decline to state											NA	NA	NA	NA	43+	NA	NA	NA	NA	NA	NA	NA	NA	NA	NA	NA	NA	NA	NA	NA	NA
1482	tenured	upper	biology	fewer101	man	0	peer	Decline to state	Someone who does not have anxiety											NA	0	NA	NA	43+	NA	NA	NA	NA	NA	NA	NA	NA	NA	NA	NA	NA	NA	NA	NA	NA
1483	tenured	upper	engineering	fewer101	man	0	asian	Someone who does not have depression	Someone who does not have anxiety											0	0	NA	NA	43+	NA	NA	NA	NA	NA	NA	NA	NA	NA	NA	NA	NA	NA	NA	NA	NA
1485	instructor	intro	other	101.200s	woman.nb	1	white	Someone who has or has had depression	Someone who has or has had anxiety	no					no					1	1	NA	NA	23-42	NA	NA	NA	NA	NA	NA	NA	NA	NA	NA	NA	NA	NA	NA	NA	NA
1486	instructor	upper	engineering	fewer101	man	0	white	Someone who does not have depression	Someone who does not have anxiety											0	0	NA	NA	43+	NA	NA	NA	NA	NA	NA	NA	NA	NA	NA	NA	NA	NA	NA	NA	NA
1487	tenured	upper	engineering	101.200s	man	0	white	Someone who does not have depression	Someone who does not have anxiety											0	0	NA	NA	43+	NA	NA	NA	NA	NA	NA	NA	NA	NA	NA	NA	NA	NA	NA	NA	NA
1488	tenuretrack	upper	chemistry	fewer101	man	0	white	Someone who does not have depression	Someone who does not have anxiety											0	0	NA	NA	23-42	NA	NA	NA	NA	NA	NA	NA	NA	NA	NA	NA	NA	NA	NA	NA	NA
1489	tenured	intro	other	fewer101	man	0	white	Someone who does not have depression	Someone who does not have anxiety											0	0	NA	NA	43+	NA	NA	NA	NA	NA	NA	NA	NA	NA	NA	NA	NA	NA	NA	NA	NA
149	tenured	upper	engineering	fewer101	man	0	white	Someone who does not have depression	Someone who does not have anxiety											0	0	NA	NA	43+	NA	NA	NA	NA	NA	NA	NA	NA	NA	NA	NA	NA	NA	NA	NA	NA
1490	tenuretrack	intro	chemistry	101.200s	man	0	NA	Decline to state	Someone who does not have anxiety											NA	0	NA	NA	23-42	NA	NA	NA	NA	NA	NA	NA	NA	NA	NA	NA	NA	NA	NA	NA	NA
1491	instructor	intro	biology	101.200s	woman.nb	0	white	Someone who has or has had depression	Someone who does not have anxiety	yes	none		no	I did not feel like I had a personal enough relationship with the students in this course<split here>I thought that revealing my depression to all undergraduates in this course was inappropriate<split here>I typically do not share my depression with people<split here>I did not feel my depression was relevant to the students in this course<split here>I had never thought about revealing my depressi…						1	0	0	NA	43+	1	0	1	0	1	1	1	1	NA	NA	NA	NA	NA	NA	NA	NA
1492	instructor	all	chemistry	more300s	woman.nb	1	white	Someone who has or has had depression	Someone who has or has had anxiety	yes	none		no	I did not feel like I had a personal enough relationship with the students in this course<split here>I typically do not share my depression with people	yes	some		yes	I did not feel like I had a personal enough relationship with the students in this course	1	1	0	1	23-42	1	0	0	0	0	0	1	0	1	0	0	0	0	0	0	0
1494	instructor	upper	engineering	101.200s	man	0	asian	Someone who does not have depression	Someone who has or has had anxiety						yes	none		yes	I thought that revealing my anxiety to all undergraduates in this course was inappropriate	0	1	NA	0	23-42	NA	NA	NA	NA	NA	NA	NA	NA	0	0	0	0	0	1	0	0
1495	tenured	upper	engineering	fewer101	man	0	asian	Someone who does not have depression	Someone who does not have anxiety											0	0	NA	NA	43+	NA	NA	NA	NA	NA	NA	NA	NA	NA	NA	NA	NA	NA	NA	NA	NA
1496	tenured	upper	engineering	fewer101	woman.nb	0	white	Someone who has or has had depression	Someone who has or has had anxiety	yes	none		no	I typically do not share my depression with people	yes	none		no	I typically do not share my anxiety with people	1	1	0	0	43+	0	0	0	0	0	0	1	0	0	0	0	0	0	0	1	0
1497	tenuretrack	intro	biology	101.200s	woman.nb	0	white	Someone who does not have depression	Someone who has or has had anxiety						yes	none		no	I did not feel like I had a personal enough relationship with the students in this course<split here>I typically do not share my anxiety with people	0	1	NA	0	43+	NA	NA	NA	NA	NA	NA	NA	NA	1	0	0	0	0	0	1	0
1498	tenuretrack	upper	biology	101.200s	woman.nb	0	white	Someone who has or has had depression	Someone who has or has had anxiety	yes	none		no	I thought that revealing my depression to all undergraduates in this course was inappropriate<split here>I did not feel my depression was relevant to the students in this course<split here>I had never thought about revealing my depression to all students in this course	yes	none		no	I had never thought about revealing my anxiety to all students in this course	1	1	0	0	23-42	0	0	1	0	1	1	0	0	0	0	0	0	1	0	0	0
1499	tenuretrack	intro	biology	more300s	man	0	NA	Someone who does not have depression	Someone who does not have anxiety											0	0	NA	NA	23-42	NA	NA	NA	NA	NA	NA	NA	NA	NA	NA	NA	NA	NA	NA	NA	NA
15	tenured	upper	engineering	fewer101	man	0	white	Someone who does not have depression	Someone who does not have anxiety											0	0	NA	NA	43+	NA	NA	NA	NA	NA	NA	NA	NA	NA	NA	NA	NA	NA	NA	NA	NA
150	instructor	intro	chemistry	more300s	man	0	NA	Someone who does not have depression	Someone who does not have anxiety											0	0	NA	NA	23-42	NA	NA	NA	NA	NA	NA	NA	NA	NA	NA	NA	NA	NA	NA	NA	NA
1501	tenured	intro	biology	101.200s	woman.nb	0	white	Someone who has or has had depression	Someone who has or has had anxiety	yes	none		yes	I did not feel like I had a personal enough relationship with the students in this course<split here>I thought that revealing my depression to all undergraduates in this course was inappropriate<split here>I did not feel my depression was relevant to the course content	yes	some		yes	I did not feel like I had a personal enough relationship with the students in this course<split here>I thought that revealing my anxiety to all undergraduates in this course was inappropriate<split here>I did not feel my anxiety was relevant to the course content	1	1	0	1	43+	1	1	0	0	0	1	0	0	1	1	0	0	0	1	0	0
1502	tenuretrack	upper	engineering	fewer101	woman.nb	0	peer	Someone who has or has had depression	Someone who has or has had anxiety	yes	none		yes	I typically do not share my depression with people	yes	none		yes	I typically do not share my anxiety with people	1	1	0	0	23-42	0	0	0	0	0	0	1	0	0	0	0	0	0	0	1	0
1503	tenured	upper	biology	fewer101	woman.nb	0	white	Someone who does not have depression	Someone who does not have anxiety											0	0	NA	NA	43+	NA	NA	NA	NA	NA	NA	NA	NA	NA	NA	NA	NA	NA	NA	NA	NA
1504	tenured	upper	engineering	fewer101	man	0	asian	Someone who does not have depression	Someone who has or has had anxiety						no					0	1	NA	NA	43+	NA	NA	NA	NA	NA	NA	NA	NA	NA	NA	NA	NA	NA	NA	NA	NA
1506	tenured	upper	engineering	fewer101	man	0	white	Someone who has or has had depression	Someone who has or has had anxiety	yes	none		no	I thought that revealing my depression to all undergraduates in this course was inappropriate<split here>I typically do not share my depression with people<split here>I did not feel my depression was relevant to the students in this course<split here>I did not feel my depression was relevant to the course content<split here>I had never thought about revealing my depression to all students in this…	yes	some		no	I thought that revealing my anxiety to all undergraduates in this course was inappropriate<split here>I typically do not share my anxiety with people<split here>I did not feel my anxiety was relevant to the students in this course<split here>I did not feel my anxiety was relevant to the course content	1	1	0	1	43+	0	1	1	0	1	1	1	0	0	1	1	0	0	1	1	0
1507	tenuretrack	intro	engineering	101.200s	man	0	asian	Someone who does not have depression	Someone who has or has had anxiety						yes	none		no	I did not feel like I had a personal enough relationship with the students in this course<split here>I thought that revealing my anxiety to all undergraduates in this course was inappropriate<split here>I typically do not share my anxiety with people<split here>I did not feel my anxiety was relevant to the students in this course<split here>I did not feel my anxiety was relevant to the course con…	0	1	NA	0	43+	NA	NA	NA	NA	NA	NA	NA	NA	1	1	1	0	1	1	1	0
1508	tenuretrack	upper	biology	fewer101	man	0	white	Someone who has or has had depression	Someone who has or has had anxiety	yes	none		no	I did not feel like I had a personal enough relationship with the students in this course<split here>I thought that revealing my depression to all undergraduates in this course was inappropriate<split here>I typically do not share my depression with people<split here>I did not feel my depression was relevant to the course content<split here>I had never thought about revealing my depression to all…	no					1	1	0	NA	23-42	1	1	0	0	1	1	1	1	NA	NA	NA	NA	NA	NA	NA	NA
1509	instructor	upper	biology	fewer101	woman.nb	0	asian	Someone who does not have depression	Someone who does not have anxiety											0	0	NA	NA	43+	NA	NA	NA	NA	NA	NA	NA	NA	NA	NA	NA	NA	NA	NA	NA	NA
151	tenured	intro	geosciences	more300s	man	0	white	Someone who does not have depression	Someone who does not have anxiety											0	0	NA	NA	43+	NA	NA	NA	NA	NA	NA	NA	NA	NA	NA	NA	NA	NA	NA	NA	NA
1510	instructor	upper	biology	201.300s	woman.nb	0	white	Someone who does not have depression	Someone who has or has had anxiety						yes	all	I felt that revealing my anxiety to students in this course was appropriate<split here>I felt my anxiety was relevant to the students in this course<split here>I wanted to be an example to my students of someone with anxiety<split here>I wanted to be known as a supporter of individuals with anxiety<split here>I thought revealing my anxiety could make me more relatable to students<split here>I tho…			0	1	NA	1	43+	NA	NA	NA	NA	NA	NA	NA	NA	NA	NA	NA	NA	NA	NA	NA	NA
1511	tenured	upper	biology	fewer101	man	0	white	Someone who does not have depression	Someone who does not have anxiety											0	0	NA	NA	43+	NA	NA	NA	NA	NA	NA	NA	NA	NA	NA	NA	NA	NA	NA	NA	NA
1512	tenuretrack	upper	engineering	fewer101	man	0	white	Someone who has or has had depression	Someone who has or has had anxiety	yes	none		no	I did not feel my depression was relevant to the course content	yes	none		no	I did not feel my anxiety was relevant to the course content	1	1	0	0	23-42	0	1	0	0	0	0	0	0	0	1	0	0	0	0	0	0
1513	tenured	upper	biology	fewer101	woman.nb	0	white	Someone who does not have depression	Someone who does not have anxiety											0	0	NA	NA	43+	NA	NA	NA	NA	NA	NA	NA	NA	NA	NA	NA	NA	NA	NA	NA	NA
1515	instructor	all	other	fewer101	woman.nb	0	white	Someone who does not have depression	Someone who does not have anxiety											0	0	NA	NA	43+	NA	NA	NA	NA	NA	NA	NA	NA	NA	NA	NA	NA	NA	NA	NA	NA
1516	tenured	upper	engineering	fewer101	man	0	white	Someone who does not have depression	Someone who does not have anxiety											0	0	NA	NA	43+	NA	NA	NA	NA	NA	NA	NA	NA	NA	NA	NA	NA	NA	NA	NA	NA
1517	instructor	intro	biology	more300s	woman.nb	0	white	Someone who has or has had depression	Someone who has or has had anxiety	yes	some		yes	I did not feel like I had a personal enough relationship with the students in this course<split here>I typically do not share my depression with people<split here>I was concerned students would have a negative opinion about my depression<split here>I was concerned that revealing my depression would result in poor course evaluations	yes	all	I felt that revealing my anxiety to students in this course was appropriate<split here>I typically share my anxiety with people<split here>I felt my anxiety was relevant to the students in this course<split here>I prefer to live authentically or be open with others about my anxiety<split here>I wanted to be an example to my students of someone with anxiety<split here>I wanted to serve as a mentor…			1	1	1	1	43+	1	0	0	0	0	0	1	1	NA	NA	NA	NA	NA	NA	NA	NA
1518	instructor	intro	engineering	fewer101	woman.nb	0	white	Someone who does not have depression	Someone who does not have anxiety											0	0	NA	NA	43+	NA	NA	NA	NA	NA	NA	NA	NA	NA	NA	NA	NA	NA	NA	NA	NA
1519	tenuretrack	upper	engineering	fewer101	man	NA	asian	Someone who has or has had depression	Someone who has or has had anxiety	yes	none		no	I did not feel like I had a personal enough relationship with the students in this course<split here>I thought that revealing my depression to all undergraduates in this course was inappropriate<split here>I typically do not share my depression with people	yes	none		no	I did not feel like I had a personal enough relationship with the students in this course<split here>I thought that revealing my anxiety to all undergraduates in this course was inappropriate<split here>I typically do not share my anxiety with people	1	1	0	0	23-42	1	0	0	0	0	1	1	0	1	0	0	0	0	1	1	0
152	tenured	all	engineering	101.200s	man	0	white	Someone who does not have depression	Someone who does not have anxiety											0	0	NA	NA	23-42	NA	NA	NA	NA	NA	NA	NA	NA	NA	NA	NA	NA	NA	NA	NA	NA
1520	instructor	all	physics	101.200s	woman.nb	0	white	Someone who does not have depression	Someone who does not have anxiety											0	0	NA	NA	23-42	NA	NA	NA	NA	NA	NA	NA	NA	NA	NA	NA	NA	NA	NA	NA	NA
1521	tenured	intro	engineering	fewer101	woman.nb	1	white	Someone who has or has had depression	Someone who has or has had anxiety	yes	none		yes	I thought that revealing my depression to all undergraduates in this course was inappropriate	yes	none		no	I did not feel my anxiety was relevant to the students in this course	1	1	0	0	43+	0	0	0	0	0	1	0	0	0	0	1	0	0	0	0	0
1522	tenured	upper	biology	fewer101	man	0	white	Someone who has or has had depression	Someone who has or has had anxiety	yes	none		yes	I thought that revealing my depression to all undergraduates in this course was inappropriate<split here>I typically do not share my depression with people<split here>I did not feel my depression was relevant to the students in this course<split here>I did not feel my depression was relevant to the course content<split here>I had never thought about revealing my depression to all students in this…	yes	some		yes	I thought that revealing my anxiety to all undergraduates in this course was inappropriate<split here>I typically do not share my anxiety with people<split here>I did not feel my anxiety was relevant to the students in this course<split here>I did not feel my anxiety was relevant to the course content	1	1	0	1	43+	0	1	1	0	1	1	1	0	0	1	1	0	0	1	1	0
1523	instructor	all	biology	fewer101	woman.nb	0	white	Someone who has or has had depression	Someone who has or has had anxiety	yes	none		yes	I did not feel my depression was relevant to the course content<split here>I had never thought about revealing my depression to all students in this course	yes	none		yes	I did not feel my anxiety was relevant to the course content<split here>I had never thought about revealing my anxiety to all students in this course	1	1	0	0	23-42	0	1	0	0	1	0	0	0	0	1	0	0	1	0	0	0
1524	instructor	all	biology	fewer101	woman.nb	0	white	Someone who has or has had depression	Someone who has or has had anxiety	yes	some		yes	I did not feel like I had a personal enough relationship with the students in this course	yes	some		yes	I did not feel like I had a personal enough relationship with the students in this course	1	1	1	1	23-42	1	0	0	0	0	0	0	0	1	0	0	0	0	0	0	0
1525	instructor	intro	chemistry	101.200s	woman.nb	0	peer	Someone who does not have depression	Someone who does not have anxiety											0	0	NA	NA	NA	NA	NA	NA	NA	NA	NA	NA	NA	NA	NA	NA	NA	NA	NA	NA	NA
1526	tenured	all	biology	fewer101	woman.nb	0	asian	Decline to state	Someone who has or has had anxiety						yes	some		no	I thought that revealing my anxiety to all undergraduates in this course was inappropriate<split here>I did not feel my anxiety was relevant to the course content	NA	1	NA	1	43+	NA	NA	NA	NA	NA	NA	NA	NA	0	1	0	0	0	1	0	0
1527	tenuretrack	all	engineering	fewer101	man	0	asian	Someone who does not have depression	Someone who does not have anxiety											0	0	NA	NA	23-42	NA	NA	NA	NA	NA	NA	NA	NA	NA	NA	NA	NA	NA	NA	NA	NA
1528	instructor	intro	biology	101.200s	woman.nb	0	white	Someone who has or has had depression	Someone who does not have anxiety	yes	none		no	I typically do not share my depression with people						1	0	0	NA	43+	0	0	0	0	0	0	1	0	NA	NA	NA	NA	NA	NA	NA	NA
1529	tenuretrack	upper	other	fewer101	woman.nb	0	peer	Someone who has or has had depression	Someone who has or has had anxiety	yes	none		yes	I thought that revealing my depression to all undergraduates in this course was inappropriate<split here>I typically do not share my depression with people	yes	none		no	I thought that revealing my anxiety to all undergraduates in this course was inappropriate<split here>I typically do not share my anxiety with people	1	1	0	0	23-42	0	0	0	0	0	1	1	0	0	0	0	0	0	1	1	0
153	tenured	intro	engineering	fewer101	man	0	white	Someone who does not have depression	Someone who does not have anxiety											0	0	NA	NA	43+	NA	NA	NA	NA	NA	NA	NA	NA	NA	NA	NA	NA	NA	NA	NA	NA
1530	tenured	all	engineering	fewer101	man	0	white	Someone who does not have depression	Someone who does not have anxiety											0	0	NA	NA	23-42	NA	NA	NA	NA	NA	NA	NA	NA	NA	NA	NA	NA	NA	NA	NA	NA
1531	tenured	upper	other	fewer101	man	0	asian	Someone who does not have depression	Someone who does not have anxiety											0	0	NA	NA	23-42	NA	NA	NA	NA	NA	NA	NA	NA	NA	NA	NA	NA	NA	NA	NA	NA
1532	tenuretrack	upper	engineering	fewer101	NA	NA	NA	Decline to state	Decline to state											NA	NA	NA	NA	NA	NA	NA	NA	NA	NA	NA	NA	NA	NA	NA	NA	NA	NA	NA	NA	NA
1533	instructor	all	other	101.200s	woman.nb	0	white	Someone who does not have depression	Someone who has or has had anxiety						yes	none		yes	I thought that revealing my anxiety to all undergraduates in this course was inappropriate<split here>I typically do not share my anxiety with people<split here>I did not know others in the department, such as other faculty or instructors, who had revealed a similar identity to people in the department<split here>I was concerned students would have a negative opinion about my anxiety	0	1	NA	0	23-42	NA	NA	NA	NA	NA	NA	NA	NA	0	0	0	1	0	1	1	1
1534	instructor	intro	engineering	fewer101	man	0	white	Someone who does not have depression	Someone who does not have anxiety											0	0	NA	NA	43+	NA	NA	NA	NA	NA	NA	NA	NA	NA	NA	NA	NA	NA	NA	NA	NA
1535	tenuretrack	upper	engineering	fewer101	man	0	asian	Someone who does not have depression	Someone who does not have anxiety											0	0	NA	NA	23-42	NA	NA	NA	NA	NA	NA	NA	NA	NA	NA	NA	NA	NA	NA	NA	NA
1537	instructor	intro	biology	201.300s	woman.nb	0	white	Someone who does not have depression	Someone who has or has had anxiety						yes	some		yes	I did not feel like I had a personal enough relationship with the students in this course	0	1	NA	1	43+	NA	NA	NA	NA	NA	NA	NA	NA	1	0	0	0	0	0	0	0
1538	tenured	all	biology	201.300s	man	0	white	Someone who does not have depression	Someone who does not have anxiety											0	0	NA	NA	43+	NA	NA	NA	NA	NA	NA	NA	NA	NA	NA	NA	NA	NA	NA	NA	NA
1539	tenuretrack	upper	physics	fewer101	man	0	white	Someone who has or has had depression	Someone who has or has had anxiety	yes	none		no	I did not feel like I had a personal enough relationship with the students in this course<split here>I thought that revealing my depression to all undergraduates in this course was inappropriate<split here>I typically do not share my depression with people<split here>I did not feel my depression was relevant to the students in this course<split here>I did not feel my depression was relevant to th…	yes	none		no	I did not feel like I had a personal enough relationship with the students in this course<split here>I thought that revealing my anxiety to all undergraduates in this course was inappropriate<split here>I typically do not share my anxiety with people<split here>I did not feel my anxiety was relevant to the students in this course<split here>I did not feel my anxiety was relevant to the course con…	1	1	0	0	23-42	1	1	1	1	1	1	1	0	1	1	1	1	1	1	1	0
154	tenured	all	biology	fewer101	man	0	peer	Someone who has or has had depression	Someone who has or has had anxiety	yes	none		no	I thought that revealing my depression to all undergraduates in this course was inappropriate<split here>I typically do not share my depression with people<split here>I did not feel my depression was relevant to the course content<split here>I had never thought about revealing my depression to all students in this course	yes	none		no	I did not feel like I had a personal enough relationship with the students in this course<split here>I thought that revealing my anxiety to all undergraduates in this course was inappropriate<split here>I typically do not share my anxiety with people<split here>I did not feel my anxiety was relevant to the students in this course<split here>I did not feel my anxiety was relevant to the course con…	1	1	0	0	43+	0	1	0	0	1	1	1	0	1	1	1	0	1	1	1	0
1540	instructor	intro	biology	fewer101	woman.nb	0	white	Someone who does not have depression	Someone who has or has had anxiety						yes	some		yes	I typically do not share my anxiety with people	0	1	NA	1	43+	NA	NA	NA	NA	NA	NA	NA	NA	0	0	0	0	0	0	1	0
1541	tenuretrack	upper	physics	fewer101	man	0	white	Someone who does not have depression	Someone who does not have anxiety											0	0	NA	NA	23-42	NA	NA	NA	NA	NA	NA	NA	NA	NA	NA	NA	NA	NA	NA	NA	NA
1542	tenuretrack	intro	geosciences	101.200s	man	0	white	Someone who does not have depression	Someone who has or has had anxiety						yes	some		no	I did not feel like I had a personal enough relationship with the students in this course<split here>I thought that revealing my anxiety to all undergraduates in this course was inappropriate<split here>I typically do not share my anxiety with people<split here>I was concerned students would have a negative opinion about my anxiety<split here>I was concerned that revealing my anxiety would result…	0	1	NA	1	23-42	NA	NA	NA	NA	NA	NA	NA	NA	1	0	0	0	0	1	1	1
1543	tenuretrack	upper	physics	fewer101	man	0	asian	Someone who does not have depression	Someone who has or has had anxiety						yes	none		no	I typically do not share my anxiety with people<split here>I did not feel my anxiety was relevant to the students in this course<split here>I did not feel my anxiety was relevant to the course content<split here>I did not know others in the department, such as other faculty or instructors, who had revealed a similar identity to people in the department<split here>I had never thought about reveali…	0	1	NA	0	43+	NA	NA	NA	NA	NA	NA	NA	NA	0	1	1	1	1	0	1	0
1546	instructor	all	physics	201.300s	woman.nb	0	peer	Someone who has or has had depression	Someone who has or has had anxiety	yes	none		no	I thought that revealing my depression to all undergraduates in this course was inappropriate<split here>I typically do not share my depression with people<split here>I did not feel my depression was relevant to the students in this course<split here>I did not feel my depression was relevant to the course content<split here>I did not know others in the department, such as other faculty or instruc…	yes	none		no	I did not feel like I had a personal enough relationship with the students in this course<split here>I typically do not share my anxiety with people<split here>I did not feel my anxiety was relevant to the students in this course<split here>I did not feel my anxiety was relevant to the course content<split here>I was concerned that revealing my anxiety would waste class time	1	1	0	0	23-42	0	1	1	1	1	1	1	0	1	1	1	0	0	0	1	0
1547	tenuretrack	intro	engineering	fewer101	woman.nb	0	peer	Someone who has or has had depression	Someone who has or has had anxiety	yes	none		no	I typically do not share my depression with people<split here>I had never thought about revealing my depression to all students in this course	yes	none		no	I had never thought about revealing my anxiety to all students in this course	1	1	0	0	23-42	0	0	0	0	1	0	1	0	0	0	0	0	1	0	0	0
1548	tenured	upper	engineering	fewer101	woman.nb	0	white	Someone who does not have depression	Someone who does not have anxiety											0	0	NA	NA	43+	NA	NA	NA	NA	NA	NA	NA	NA	NA	NA	NA	NA	NA	NA	NA	NA
1549	tenured	all	physics	more300s	man	0	white	Someone who has or has had depression	Someone who has or has had anxiety	yes	some		yes	I had never thought about revealing my depression to all students in this course	yes	some		yes	I had never thought about revealing my anxiety to all students in this course	1	1	1	1	43+	0	0	0	0	1	0	0	0	0	0	0	0	1	0	0	0
155	tenured	upper	biology	fewer101	man	0	white	Someone who does not have depression	Someone who does not have anxiety											0	0	NA	NA	43+	NA	NA	NA	NA	NA	NA	NA	NA	NA	NA	NA	NA	NA	NA	NA	NA
1550	tenured	intro	engineering	fewer101	man	0	white	Someone who does not have depression	Someone who does not have anxiety											0	0	NA	NA	43+	NA	NA	NA	NA	NA	NA	NA	NA	NA	NA	NA	NA	NA	NA	NA	NA
1551	tenuretrack	upper	engineering	fewer101	man	0	white	Someone who has or has had depression	Someone who has or has had anxiety	yes	none		no	I did not feel like I had a personal enough relationship with the students in this course<split here>I typically do not share my depression with people<split here>I had never thought about revealing my depression to all students in this course	yes	none		no	I did not feel like I had a personal enough relationship with the students in this course<split here>I did not feel my anxiety was relevant to the students in this course<split here>I had never thought about revealing my anxiety to all students in this course	1	1	0	0	23-42	1	0	0	0	1	0	1	0	1	0	1	0	1	0	0	0
1552	tenured	upper	biology	fewer101	woman.nb	0	asian	Someone who has or has had depression	Someone who has or has had anxiety	yes	none		no	I typically do not share my depression with people	yes	none		no	I typically do not share my anxiety with people	1	1	0	0	43+	0	0	0	0	0	0	1	0	0	0	0	0	0	0	1	0
1553	tenured	upper	engineering	fewer101	man	1	white	Someone who does not have depression	Someone who does not have anxiety											0	0	NA	NA	43+	NA	NA	NA	NA	NA	NA	NA	NA	NA	NA	NA	NA	NA	NA	NA	NA
1554	tenured	upper	engineering	fewer101	man	0	white	Someone who has or has had depression	Someone who does not have anxiety	yes	none		no	I did not feel like I had a personal enough relationship with the students in this course<split here>I thought that revealing my depression to all undergraduates in this course was inappropriate<split here>I typically do not share my depression with people<split here>I did not feel my depression was relevant to the students in this course<split here>I did not feel my depression was relevant to th…						1	0	0	NA	43+	1	1	1	0	0	1	1	0	NA	NA	NA	NA	NA	NA	NA	NA
1555	tenuretrack	intro	chemistry	101.200s	woman.nb	0	peer	Someone who does not have depression	Someone who does not have anxiety											0	0	NA	NA	23-42	NA	NA	NA	NA	NA	NA	NA	NA	NA	NA	NA	NA	NA	NA	NA	NA
1556	tenured	upper	engineering	fewer101	man	0	white	Decline to state	Someone who has or has had anxiety						yes	none		no	I typically do not share my anxiety with people<split here>I did not feel my anxiety was relevant to the students in this course	NA	1	NA	0	23-42	NA	NA	NA	NA	NA	NA	NA	NA	0	0	1	0	0	0	1	0
1557	instructor	intro	physics	fewer101	man	0	asian	Someone who does not have depression	Someone who has or has had anxiety						yes	none		no	I typically do not share my anxiety with people<split here>I did not feel my anxiety was relevant to the students in this course<split here>I had never thought about revealing my anxiety to all students in this course	0	1	NA	0	43+	NA	NA	NA	NA	NA	NA	NA	NA	0	0	1	0	1	0	1	0
1558	tenured	upper	biology	fewer101	woman.nb	0	NA	Someone who does not have depression	Someone who does not have anxiety											0	0	NA	NA	43+	NA	NA	NA	NA	NA	NA	NA	NA	NA	NA	NA	NA	NA	NA	NA	NA
1559	tenured	intro	geosciences	101.200s	man	0	white	Someone who does not have depression	Someone who does not have anxiety											0	0	NA	NA	43+	NA	NA	NA	NA	NA	NA	NA	NA	NA	NA	NA	NA	NA	NA	NA	NA
156	instructor	upper	other	fewer101	woman.nb	0	white	Someone who has or has had depression	Someone who has or has had anxiety	yes	some		yes	I did not feel my depression was relevant to the course content	yes	all	I typically share my anxiety with people			1	1	1	1	43+	0	1	0	0	0	0	0	0	NA	NA	NA	NA	NA	NA	NA	NA
1560	instructor	all	engineering	fewer101	man	0	white	Someone who does not have depression	Someone who does not have anxiety											0	0	NA	NA	NA	NA	NA	NA	NA	NA	NA	NA	NA	NA	NA	NA	NA	NA	NA	NA	NA
1561	tenured	intro	geosciences	101.200s	man	0	white	Someone who does not have depression	Someone who does not have anxiety											0	0	NA	NA	43+	NA	NA	NA	NA	NA	NA	NA	NA	NA	NA	NA	NA	NA	NA	NA	NA
1562	tenuretrack	intro	geosciences	201.300s	man	0	white	Decline to state	Someone who has or has had anxiety						yes	none		no	I had never thought about revealing my anxiety to all students in this course	NA	1	NA	0	23-42	NA	NA	NA	NA	NA	NA	NA	NA	0	0	0	0	1	0	0	0
1563	tenured	upper	geosciences	fewer101	man	0	white	Someone who does not have depression	Someone who has or has had anxiety						no					0	1	NA	NA	43+	NA	NA	NA	NA	NA	NA	NA	NA	NA	NA	NA	NA	NA	NA	NA	NA
1564	tenured	upper	engineering	fewer101	man	0	white	Someone who does not have depression	Someone who has or has had anxiety						yes	none		no	I did not feel like I had a personal enough relationship with the students in this course<split here>I did not feel my anxiety was relevant to the students in this course<split here>I did not feel my anxiety was relevant to the course content	0	1	NA	0	43+	NA	NA	NA	NA	NA	NA	NA	NA	1	1	1	0	0	0	0	0
1565	tenured	upper	biology	fewer101	man	0	white	Someone who has or has had depression	Someone who does not have anxiety	yes	none		no	I did not feel like I had a personal enough relationship with the students in this course<split here>I typically do not share my depression with people						1	0	0	NA	43+	1	0	0	0	0	0	1	0	NA	NA	NA	NA	NA	NA	NA	NA
1566	tenured	intro	biology	more300s	man	0	white	Someone who does not have depression	Someone who does not have anxiety											0	0	NA	NA	43+	NA	NA	NA	NA	NA	NA	NA	NA	NA	NA	NA	NA	NA	NA	NA	NA
1567	tenured	intro	physics	201.300s	man	1	white	Someone who has or has had depression	Someone who does not have anxiety	yes	none		no	I typically do not share my depression with people						1	0	0	NA	43+	0	0	0	0	0	0	1	0	NA	NA	NA	NA	NA	NA	NA	NA
1568	tenuretrack	all	biology	fewer101	man	0	asian	Someone who does not have depression	Someone who has or has had anxiety						yes	some		yes	I typically do not share my anxiety with people<split here>I did not know others in the department, such as other faculty or instructors, who had revealed a similar identity to people in the department<split here>I was concerned that revealing my anxiety would result in poor course evaluations	0	1	NA	1	NA	NA	NA	NA	NA	NA	NA	NA	NA	0	0	0	1	0	0	1	0
1569	tenured	upper	biology	fewer101	woman.nb	0	asian	Someone who does not have depression	Someone who does not have anxiety											0	0	NA	NA	43+	NA	NA	NA	NA	NA	NA	NA	NA	NA	NA	NA	NA	NA	NA	NA	NA
157	instructor	upper	engineering	fewer101	man	0	asian	Someone who does not have depression												0	NA	NA	NA	23-42	NA	NA	NA	NA	NA	NA	NA	NA	NA	NA	NA	NA	NA	NA	NA	NA
1570	instructor	intro	biology	more300s	woman.nb	0	peer	Someone who does not have depression	Someone who does not have anxiety											0	0	NA	NA	43+	NA	NA	NA	NA	NA	NA	NA	NA	NA	NA	NA	NA	NA	NA	NA	NA
1571	tenured	upper	engineering	more300s	man	0	white	Someone who has or has had depression	Someone who has or has had anxiety	no					no					1	1	NA	NA	23-42	NA	NA	NA	NA	NA	NA	NA	NA	NA	NA	NA	NA	NA	NA	NA	NA
1572	tenured	upper	biology	fewer101	woman.nb	0	peer	Someone who has or has had depression	Someone who has or has had anxiety	yes	all	I wanted to serve as a mentor to students with depression<split here>I wanted to be known as a supporter of individuals with depression			yes	none		no		1	1	1	0	43+	NA	NA	NA	NA	NA	NA	NA	NA	NA	NA	NA	NA	NA	NA	NA	NA
1574	instructor	intro	other	fewer101	woman.nb	0	asian	Someone who does not have depression	Someone who has or has had anxiety						yes	all	I felt like I had a personal relationship with the students in the course<split here>I felt my anxiety was relevant to the students in this course<split here>I wanted to be an example to my students of someone with anxiety<split here>I wanted to serve as a mentor to students with anxiety<split here>I wanted to be known as a supporter of individuals with anxiety<split here>I thought revealing my a…			0	1	NA	1	23-42	NA	NA	NA	NA	NA	NA	NA	NA	NA	NA	NA	NA	NA	NA	NA	NA
1575	tenured	upper	other	101.200s	man	0	white	Someone who does not have depression	Someone who does not have anxiety											0	0	NA	NA	NA	NA	NA	NA	NA	NA	NA	NA	NA	NA	NA	NA	NA	NA	NA	NA	NA
1576	instructor	upper	biology	fewer101	man	0	white	Someone who does not have depression	Someone who does not have anxiety											0	0	NA	NA	43+	NA	NA	NA	NA	NA	NA	NA	NA	NA	NA	NA	NA	NA	NA	NA	NA
1577	tenured	intro	chemistry	201.300s	woman.nb	0	white	Someone who does not have depression	Someone who does not have anxiety											0	0	NA	NA	43+	NA	NA	NA	NA	NA	NA	NA	NA	NA	NA	NA	NA	NA	NA	NA	NA
1578	tenuretrack	upper	engineering	fewer101	man	0	asian	Decline to state	Someone who has or has had anxiety						no					NA	1	NA	NA	23-42	NA	NA	NA	NA	NA	NA	NA	NA	NA	NA	NA	NA	NA	NA	NA	NA
1579	tenuretrack	upper	engineering	fewer101	man	0	asian	Someone who does not have depression	Someone who does not have anxiety											0	0	NA	NA	23-42	NA	NA	NA	NA	NA	NA	NA	NA	NA	NA	NA	NA	NA	NA	NA	NA
158	tenuretrack	upper	biology	fewer101	woman.nb	0	asian	Someone who does not have depression	Someone who does not have anxiety											0	0	NA	NA	23-42	NA	NA	NA	NA	NA	NA	NA	NA	NA	NA	NA	NA	NA	NA	NA	NA
1580	instructor	all	biology	fewer101	man	0	peer	Someone who does not have depression	Someone who has or has had anxiety						yes	all				0	1	NA	1	23-42	NA	NA	NA	NA	NA	NA	NA	NA	NA	NA	NA	NA	NA	NA	NA	NA
1581	tenured	upper	other	fewer101	man	NA	white	Decline to state	Someone who does not have anxiety											NA	0	NA	NA	NA	NA	NA	NA	NA	NA	NA	NA	NA	NA	NA	NA	NA	NA	NA	NA	NA
1582	tenured	intro	engineering	more300s	man	0	asian	Someone who does not have depression	Someone who does not have anxiety											0	0	NA	NA	43+	NA	NA	NA	NA	NA	NA	NA	NA	NA	NA	NA	NA	NA	NA	NA	NA
1583	tenuretrack	upper	biology	fewer101	woman.nb	0	white	Someone who does not have depression	Someone who does not have anxiety											0	0	NA	NA	23-42	NA	NA	NA	NA	NA	NA	NA	NA	NA	NA	NA	NA	NA	NA	NA	NA
1584	instructor	intro	chemistry	101.200s	man	0	peer	Someone who does not have depression	Someone who does not have anxiety											0	0	NA	NA	43+	NA	NA	NA	NA	NA	NA	NA	NA	NA	NA	NA	NA	NA	NA	NA	NA
1585	instructor	intro	biology	101.200s	woman.nb	0	white	Someone who does not have depression	Someone who does not have anxiety											0	0	NA	NA	43+	NA	NA	NA	NA	NA	NA	NA	NA	NA	NA	NA	NA	NA	NA	NA	NA
1586	tenuretrack	all	physics	fewer101	man	0	white	Someone who does not have depression	Someone who does not have anxiety											0	0	NA	NA	43+	NA	NA	NA	NA	NA	NA	NA	NA	NA	NA	NA	NA	NA	NA	NA	NA
1587	tenured	upper	engineering	fewer101	man	0	white	Someone who does not have depression	Someone who does not have anxiety											0	0	NA	NA	43+	NA	NA	NA	NA	NA	NA	NA	NA	NA	NA	NA	NA	NA	NA	NA	NA
1588	tenured	upper	other	more300s	man	0	white	Decline to state	Someone who has or has had anxiety						yes	none		no	I did not feel like I had a personal enough relationship with the students in this course<split here>I thought that revealing my anxiety to all undergraduates in this course was inappropriate<split here>I typically do not share my anxiety with people<split here>I did not feel my anxiety was relevant to the students in this course<split here>I did not feel my anxiety was relevant to the course con…	NA	1	NA	0	43+	NA	NA	NA	NA	NA	NA	NA	NA	1	1	1	1	1	1	1	1
1589	instructor	intro	chemistry	fewer101	woman.nb	0	white	Someone who does not have depression	Someone who does not have anxiety											0	0	NA	NA	23-42	NA	NA	NA	NA	NA	NA	NA	NA	NA	NA	NA	NA	NA	NA	NA	NA
159	tenured	upper	biology	101.200s	man	0	white	Someone who has or has had depression	Someone who does not have anxiety	no										1	0	NA	NA	43+	NA	NA	NA	NA	NA	NA	NA	NA	NA	NA	NA	NA	NA	NA	NA	NA
1590	instructor	all	other	fewer101	woman.nb	0	white	Someone who does not have depression	Someone who does not have anxiety											0	0	NA	NA	23-42	NA	NA	NA	NA	NA	NA	NA	NA	NA	NA	NA	NA	NA	NA	NA	NA
1591	tenured	upper	biology	fewer101	man	0	white	Someone who has or has had depression	Someone who has or has had anxiety	yes	none		yes	I did not feel my depression was relevant to the students in this course<split here>I did not feel my depression was relevant to the course content<split here>I did not know others in the department, such as other faculty or instructors, who had revealed a similar identity to people in the department<split here>I had never thought about revealing my depression to all students in this course	yes	some		yes	I did not feel my anxiety was relevant to the students in this course<split here>I did not feel my anxiety was relevant to the course content<split here>I had never thought about revealing my anxiety to all students in this course	1	1	0	1	43+	0	1	1	1	1	0	0	0	0	1	1	0	1	0	0	0
1592	tenured	upper	biology	fewer101	woman.nb	0	peer	Someone who does not have depression	Someone who does not have anxiety											0	0	NA	NA	43+	NA	NA	NA	NA	NA	NA	NA	NA	NA	NA	NA	NA	NA	NA	NA	NA
1593	instructor	intro	biology	more300s	man	0	white	Someone who does not have depression	Someone who does not have anxiety											0	0	NA	NA	43+	NA	NA	NA	NA	NA	NA	NA	NA	NA	NA	NA	NA	NA	NA	NA	NA
1594	tenured	upper	biology	more300s	man	0	white	Someone who does not have depression	Someone who does not have anxiety											0	0	NA	NA	43+	NA	NA	NA	NA	NA	NA	NA	NA	NA	NA	NA	NA	NA	NA	NA	NA
1595	tenured	upper	engineering	fewer101	man	0	white	Someone who does not have depression	Someone who does not have anxiety											0	0	NA	NA	43+	NA	NA	NA	NA	NA	NA	NA	NA	NA	NA	NA	NA	NA	NA	NA	NA
1596	tenured	upper	engineering	101.200s	man	0	asian	Someone who does not have depression	Someone who does not have anxiety											0	0	NA	NA	43+	NA	NA	NA	NA	NA	NA	NA	NA	NA	NA	NA	NA	NA	NA	NA	NA
1598	tenuretrack	upper	chemistry	fewer101	NA	NA	NA	Someone who does not have depression	Someone who does not have anxiety											0	0	NA	NA	NA	NA	NA	NA	NA	NA	NA	NA	NA	NA	NA	NA	NA	NA	NA	NA	NA
1599	tenured	upper	engineering	fewer101	man	0	white	Someone who does not have depression	Someone who does not have anxiety											0	0	NA	NA	43+	NA	NA	NA	NA	NA	NA	NA	NA	NA	NA	NA	NA	NA	NA	NA	NA
16	tenuretrack	intro	chemistry	more300s	man	1	white	Someone who has or has had depression	Someone who has or has had anxiety	yes	some		no	I did not feel like I had a personal enough relationship with the students in this course<split here>I typically do not share my depression with people	yes	some		no	I did not feel like I had a personal enough relationship with the students in this course<split here>I typically do not share my anxiety with people	1	1	1	1	23-42	1	0	0	0	0	0	1	0	1	0	0	0	0	0	1	0
160	instructor	all	other	101.200s	man	0	white	Someone who does not have depression	Someone who does not have anxiety											0	0	NA	NA	43+	NA	NA	NA	NA	NA	NA	NA	NA	NA	NA	NA	NA	NA	NA	NA	NA
1600	tenured	all	biology	101.200s	man	0	white	Someone who does not have depression	Someone who has or has had anxiety						yes	none		no	I did not feel like I had a personal enough relationship with the students in this course<split here>I thought that revealing my anxiety to all undergraduates in this course was inappropriate<split here>I typically do not share my anxiety with people<split here>I did not feel my anxiety was relevant to the students in this course<split here>I did not feel my anxiety was relevant to the course con…	0	1	NA	0	43+	NA	NA	NA	NA	NA	NA	NA	NA	1	1	1	0	1	1	1	0
1601	tenured	intro	other	fewer101	man	0	white	Someone who does not have depression	Someone who has or has had anxiety						yes	some		no	I did not feel like I had a personal enough relationship with the students in this course<split here>I thought that revealing my anxiety to all undergraduates in this course was inappropriate<split here>I did not feel my anxiety was relevant to the students in this course<split here>I did not feel my anxiety was relevant to the course content<split here>I did not know others in the department, su…	0	1	NA	1	43+	NA	NA	NA	NA	NA	NA	NA	NA	1	1	1	1	1	1	0	0
1602	tenured	upper	physics	fewer101	woman.nb	0	white	Someone who does not have depression	Someone who does not have anxiety											0	0	NA	NA	43+	NA	NA	NA	NA	NA	NA	NA	NA	NA	NA	NA	NA	NA	NA	NA	NA
1603	tenured	upper	engineering	fewer101	man	0	asian	Someone who does not have depression	Someone who does not have anxiety											0	0	NA	NA	43+	NA	NA	NA	NA	NA	NA	NA	NA	NA	NA	NA	NA	NA	NA	NA	NA
1604	tenured	upper	chemistry	fewer101	man	0	white	Someone who has or has had depression	Someone who does not have anxiety	yes	none		no	I did not feel like I had a personal enough relationship with the students in this course<split here>I typically do not share my depression with people<split here>I did not know others in the department, such as other faculty or instructors, who had revealed a similar identity to people in the department						1	0	0	NA	43+	1	0	0	1	0	0	1	0	NA	NA	NA	NA	NA	NA	NA	NA
1605	tenuretrack	upper	biology	101.200s	man	1	asian	Someone who does not have depression	Someone who does not have anxiety											0	0	NA	NA	23-42	NA	NA	NA	NA	NA	NA	NA	NA	NA	NA	NA	NA	NA	NA	NA	NA
1606	instructor	intro	engineering	more300s	man	0	asian	Someone who does not have depression	Someone who does not have anxiety											0	0	NA	NA	23-42	NA	NA	NA	NA	NA	NA	NA	NA	NA	NA	NA	NA	NA	NA	NA	NA
1607	tenured	upper	biology	fewer101	man	0	white	Someone who does not have depression	Someone who does not have anxiety											0	0	NA	NA	43+	NA	NA	NA	NA	NA	NA	NA	NA	NA	NA	NA	NA	NA	NA	NA	NA
1608	tenured	all	physics	fewer101	man	0	white	Someone who does not have depression	Someone who has or has had anxiety						yes	none		yes	I thought that revealing my anxiety to all undergraduates in this course was inappropriate<split here>I typically do not share my anxiety with people<split here>I did not feel my anxiety was relevant to the students in this course<split here>I did not feel my anxiety was relevant to the course content<split here>I had never thought about revealing my anxiety to all students in this course	0	1	NA	0	43+	NA	NA	NA	NA	NA	NA	NA	NA	0	1	1	0	1	1	1	0
1609	instructor	intro	biology	fewer101	woman.nb	0	white	Someone who has or has had depression	Someone who has or has had anxiety	yes	all	I wanted to be an example to my students of someone with depression<split here>I wanted to serve as a mentor to students with depression<split here>I wanted to be known as a supporter of individuals with depression<split here>I thought revealing my depression could make students more comfortable			yes	all	I wanted to be an example to my students of someone with anxiety<split here>I wanted to serve as a mentor to students with anxiety<split here>I wanted to be known as a supporter of individuals with anxiety<split here>I thought revealing my anxiety could make students more comfortable			1	1	1	1	23-42	NA	NA	NA	NA	NA	NA	NA	NA	NA	NA	NA	NA	NA	NA	NA	NA
161	tenuretrack	intro	engineering	fewer101	man	0	asian	Someone who does not have depression	Someone who does not have anxiety											0	0	NA	NA	23-42	NA	NA	NA	NA	NA	NA	NA	NA	NA	NA	NA	NA	NA	NA	NA	NA
1610	tenured	intro	engineering	more300s	man	0	white	Decline to state	Decline to state											NA	NA	NA	NA	43+	NA	NA	NA	NA	NA	NA	NA	NA	NA	NA	NA	NA	NA	NA	NA	NA
1611	tenured	upper	physics	101.200s	man	0	white	Someone who does not have depression	Someone who has or has had anxiety						yes	none		no	I had never thought about revealing my anxiety to all students in this course	0	1	NA	0	43+	NA	NA	NA	NA	NA	NA	NA	NA	0	0	0	0	1	0	0	0
1612	tenuretrack	all	biology	fewer101	man	0	asian	Someone who does not have depression	Someone who does not have anxiety											0	0	NA	NA	43+	NA	NA	NA	NA	NA	NA	NA	NA	NA	NA	NA	NA	NA	NA	NA	NA
1613	tenuretrack	all	engineering	fewer101	man	0	asian	Someone who does not have depression	Someone who has or has had anxiety						yes	none		no	I thought that revealing my anxiety to all undergraduates in this course was inappropriate<split here>I typically do not share my anxiety with people<split here>I had never thought about revealing my anxiety to all students in this course<split here>I was concerned students would have a negative opinion about my anxiety<split here>I was concerned that revealing my anxiety would result in poor cou…	0	1	NA	0	23-42	NA	NA	NA	NA	NA	NA	NA	NA	0	0	0	0	1	1	1	1
1614	tenured	upper	physics	101.200s	man	0	white	Someone who does not have depression	Someone who does not have anxiety											0	0	NA	NA	43+	NA	NA	NA	NA	NA	NA	NA	NA	NA	NA	NA	NA	NA	NA	NA	NA
1616	tenured	upper	other	101.200s	man	0	white	Someone who does not have depression	Someone who does not have anxiety											0	0	NA	NA	43+	NA	NA	NA	NA	NA	NA	NA	NA	NA	NA	NA	NA	NA	NA	NA	NA
1617	tenured	upper	biology	more300s	man	0	white	Someone who has or has had depression	Someone who has or has had anxiety	yes	some		yes	I thought that revealing my depression to all undergraduates in this course was inappropriate<split here>I did not feel my depression was relevant to the students in this course<split here>I did not feel my depression was relevant to the course content	yes	all	I wanted to be an example to my students of someone with anxiety<split here>I wanted to serve as a mentor to students with anxiety<split here>I wanted to be known as a supporter of individuals with anxiety<split here>I thought revealing my anxiety could make students more comfortable			1	1	1	1	43+	0	1	1	0	0	1	0	0	NA	NA	NA	NA	NA	NA	NA	NA
1618	tenured	intro	chemistry	fewer101	woman.nb	1	white	Someone who does not have depression	Someone who does not have anxiety											0	0	NA	NA	43+	NA	NA	NA	NA	NA	NA	NA	NA	NA	NA	NA	NA	NA	NA	NA	NA
1619	tenured	all	engineering	fewer101	man	0	white	Someone who does not have depression	Someone who does not have anxiety											0	0	NA	NA	43+	NA	NA	NA	NA	NA	NA	NA	NA	NA	NA	NA	NA	NA	NA	NA	NA
162	tenuretrack	upper	engineering	fewer101	man	0	NA													NA	NA	NA	NA	23-42	NA	NA	NA	NA	NA	NA	NA	NA	NA	NA	NA	NA	NA	NA	NA	NA
1620	instructor	intro	biology	fewer101	man	0	white	Someone who does not have depression	Someone who does not have anxiety											0	0	NA	NA	23-42	NA	NA	NA	NA	NA	NA	NA	NA	NA	NA	NA	NA	NA	NA	NA	NA
1621	tenured	upper	engineering	101.200s	NA	NA	NA	Decline to state	Decline to state											NA	NA	NA	NA	23-42	NA	NA	NA	NA	NA	NA	NA	NA	NA	NA	NA	NA	NA	NA	NA	NA
1622	instructor	upper	biology	101.200s	woman.nb	0	white	Someone who does not have depression	Someone who has or has had anxiety						yes	some		yes	I did not know others in the department, such as other faculty or instructors, who had revealed a similar identity to people in the department<split here>I was concerned that revealing my anxiety would result in poor course evaluations<split here>I was concerned that revealing my anxiety would waste class time	0	1	NA	1	43+	NA	NA	NA	NA	NA	NA	NA	NA	0	0	0	1	0	0	0	0
1623	tenured	upper	engineering	fewer101	woman.nb	0	peer	Someone who does not have depression	Someone who does not have anxiety											0	0	NA	NA	23-42	NA	NA	NA	NA	NA	NA	NA	NA	NA	NA	NA	NA	NA	NA	NA	NA
1624	tenured	upper	biology	101.200s	woman.nb	0	white	Someone who has or has had depression	Someone who has or has had anxiety	yes	none		no	I thought that revealing my depression to all undergraduates in this course was inappropriate<split here>I typically do not share my depression with people<split here>I did not feel my depression was relevant to the students in this course<split here>I did not feel my depression was relevant to the course content<split here>I had never thought about revealing my depression to all students in this…	yes	none		no	I did not feel like I had a personal enough relationship with the students in this course<split here>I thought that revealing my anxiety to all undergraduates in this course was inappropriate<split here>I typically do not share my anxiety with people<split here>I did not feel my anxiety was relevant to the students in this course<split here>I did not feel my anxiety was relevant to the course con…	1	1	0	0	43+	0	1	1	0	1	1	1	0	1	1	1	0	1	1	1	0
1625	tenuretrack	upper	geosciences	fewer101	woman.nb	0	peer	Someone who does not have depression	Someone who does not have anxiety											0	0	NA	NA	23-42	NA	NA	NA	NA	NA	NA	NA	NA	NA	NA	NA	NA	NA	NA	NA	NA
1626	tenured	upper	biology	fewer101	NA	NA	NA	Decline to state	Decline to state											NA	NA	NA	NA	43+	NA	NA	NA	NA	NA	NA	NA	NA	NA	NA	NA	NA	NA	NA	NA	NA
1627	tenured	upper	biology	fewer101	woman.nb	0	white	Someone who does not have depression	Someone who has or has had anxiety						yes	none		no	I did not feel like I had a personal enough relationship with the students in this course<split here>I did not feel my anxiety was relevant to the course content<split here>I had never thought about revealing my anxiety to all students in this course	0	1	NA	0	43+	NA	NA	NA	NA	NA	NA	NA	NA	1	1	0	0	1	0	0	0
1628	tenured	upper	chemistry	fewer101	man	0	white	Someone who does not have depression	Someone who does not have anxiety											0	0	NA	NA	43+	NA	NA	NA	NA	NA	NA	NA	NA	NA	NA	NA	NA	NA	NA	NA	NA
1629	tenured	upper	engineering	fewer101	man	0	white	Someone who does not have depression	Someone who has or has had anxiety						yes	none		no	I did not feel like I had a personal enough relationship with the students in this course<split here>I thought that revealing my anxiety to all undergraduates in this course was inappropriate<split here>I typically do not share my anxiety with people<split here>I did not feel my anxiety was relevant to the students in this course<split here>I did not feel my anxiety was relevant to the course con…	0	1	NA	0	43+	NA	NA	NA	NA	NA	NA	NA	NA	1	1	1	0	1	1	1	0
163	tenuretrack	intro	physics	fewer101	man	0	white	Someone who does not have depression	Someone who does not have anxiety											0	0	NA	NA	23-42	NA	NA	NA	NA	NA	NA	NA	NA	NA	NA	NA	NA	NA	NA	NA	NA
1631	tenuretrack	upper	engineering	fewer101	man	0	white	Someone who does not have depression	Someone who does not have anxiety											0	0	NA	NA	23-42	NA	NA	NA	NA	NA	NA	NA	NA	NA	NA	NA	NA	NA	NA	NA	NA
1632	tenuretrack	upper	biology	fewer101	man	0	white	Someone who has or has had depression	Someone who has or has had anxiety	yes	none		no	I typically do not share my depression with people<split here>I did not feel my depression was relevant to the course content<split here>I was concerned I could be fired for revealing my depression	yes	some		yes	I did not feel like I had a personal enough relationship with the students in this course<split here>I did not feel my anxiety was relevant to the course content	1	1	0	1	23-42	0	1	0	0	0	0	1	0	1	1	0	0	0	0	0	0
1633	tenured	intro	engineering	fewer101	man	0	white	Someone who does not have depression	Someone who does not have anxiety											0	0	NA	NA	43+	NA	NA	NA	NA	NA	NA	NA	NA	NA	NA	NA	NA	NA	NA	NA	NA
1634	instructor	upper	engineering	fewer101	man	0	asian	Someone who does not have depression	Someone who does not have anxiety											0	0	NA	NA	43+	NA	NA	NA	NA	NA	NA	NA	NA	NA	NA	NA	NA	NA	NA	NA	NA
1635	tenuretrack	upper	biology	fewer101	man	0	asian	Someone who does not have depression	Someone who does not have anxiety											0	0	NA	NA	43+	NA	NA	NA	NA	NA	NA	NA	NA	NA	NA	NA	NA	NA	NA	NA	NA
1636	tenured	intro	other	fewer101	man	0	white	Someone who does not have depression	Someone who does not have anxiety											0	0	NA	NA	43+	NA	NA	NA	NA	NA	NA	NA	NA	NA	NA	NA	NA	NA	NA	NA	NA
1637	tenuretrack	upper	engineering	fewer101	woman.nb	0	asian	Someone who has or has had depression	Someone who has or has had anxiety	yes	none		no	I did not feel like I had a personal enough relationship with the students in this course<split here>I typically do not share my depression with people	yes	none		no	I did not feel like I had a personal enough relationship with the students in this course<split here>I typically do not share my anxiety with people<split here>I did not know others in the department, such as other faculty or instructors, who had revealed a similar identity to people in the department	1	1	0	0	23-42	1	0	0	0	0	0	1	0	1	0	0	1	0	0	1	0
1638	tenured	upper	engineering	fewer101	man	0	white	Someone who has or has had depression	Someone who has or has had anxiety	yes	none		no	I thought that revealing my depression to all undergraduates in this course was inappropriate<split here>I typically do not share my depression with people<split here>I did not feel my depression was relevant to the students in this course<split here>I did not feel my depression was relevant to the course content	yes	none		no	I thought that revealing my anxiety to all undergraduates in this course was inappropriate<split here>I typically do not share my anxiety with people<split here>I did not feel my anxiety was relevant to the students in this course<split here>I did not feel my anxiety was relevant to the course content	1	1	0	0	43+	0	1	1	0	0	1	1	0	0	1	1	0	0	1	1	0
1639	tenured	upper	engineering	fewer101	man	0	white	Someone who does not have depression	Someone who does not have anxiety											0	0	NA	NA	23-42	NA	NA	NA	NA	NA	NA	NA	NA	NA	NA	NA	NA	NA	NA	NA	NA
164	instructor	upper	chemistry	fewer101	woman.nb	0	white	Someone who has or has had depression	Someone who has or has had anxiety	yes	some		yes	I did not feel like I had a personal enough relationship with the students in this course<split here>I did not feel my depression was relevant to the students in this course<split here>I was concerned students would have a negative opinion about my depression	yes	all	I felt that revealing my anxiety to students in this course was appropriate<split here>I typically share my anxiety with people<split here>I felt my anxiety was relevant to the students in this course<split here>I felt my anxiety was relevant to the course content<split here>I prefer to live authentically or be open with others about my anxiety<split here>I wanted to be an example to my students …			1	1	1	1	23-42	1	0	1	0	0	0	0	1	NA	NA	NA	NA	NA	NA	NA	NA
1640	tenuretrack	upper	biology	fewer101	woman.nb	0	peer	Someone who does not have depression	Someone who does not have anxiety											0	0	NA	NA	23-42	NA	NA	NA	NA	NA	NA	NA	NA	NA	NA	NA	NA	NA	NA	NA	NA
1641	tenured	upper	other	101.200s	man	0	white	Someone who does not have depression	Someone who has or has had anxiety						yes	none		yes	I thought that revealing my anxiety to all undergraduates in this course was inappropriate<split here>I typically do not share my anxiety with people	0	1	NA	0	23-42	NA	NA	NA	NA	NA	NA	NA	NA	0	0	0	0	0	1	1	0
1642	tenured	upper	biology	fewer101	man	0	white	Someone who does not have depression	Someone who does not have anxiety											0	0	NA	NA	43+	NA	NA	NA	NA	NA	NA	NA	NA	NA	NA	NA	NA	NA	NA	NA	NA
1643	tenuretrack	upper	engineering	fewer101	man	0	asian	Someone who has or has had depression	Someone who has or has had anxiety	yes	none		no	I thought that revealing my depression to all undergraduates in this course was inappropriate<split here>I did not feel my depression was relevant to the course content<split here>I did not know others in the department, such as other faculty or instructors, who had revealed a similar identity to people in the department<split here>I was concerned that revealing my depression would waste class ti…	no					1	1	0	NA	23-42	0	1	0	1	0	1	0	0	NA	NA	NA	NA	NA	NA	NA	NA
1644	tenuretrack	upper	engineering	fewer101	man	0	asian	Someone who does not have depression	Someone who has or has had anxiety						no					0	1	NA	NA	23-42	NA	NA	NA	NA	NA	NA	NA	NA	NA	NA	NA	NA	NA	NA	NA	NA
1645	tenuretrack	all	biology	101.200s	woman.nb	0	white	Someone who does not have depression	Someone who does not have anxiety											0	0	NA	NA	23-42	NA	NA	NA	NA	NA	NA	NA	NA	NA	NA	NA	NA	NA	NA	NA	NA
1646	tenured	upper	biology	201.300s	man	0	white	Someone who does not have depression	Someone who does not have anxiety											0	0	NA	NA	43+	NA	NA	NA	NA	NA	NA	NA	NA	NA	NA	NA	NA	NA	NA	NA	NA
1648	tenured	intro	chemistry	101.200s	man	0	white	Someone who does not have depression	Someone who does not have anxiety											0	0	NA	NA	43+	NA	NA	NA	NA	NA	NA	NA	NA	NA	NA	NA	NA	NA	NA	NA	NA
1649	tenuretrack	upper	engineering	fewer101	man	0	asian	Someone who does not have depression	Someone who does not have anxiety											0	0	NA	NA	23-42	NA	NA	NA	NA	NA	NA	NA	NA	NA	NA	NA	NA	NA	NA	NA	NA
1651	tenuretrack	upper	biology	fewer101	woman.nb	0	white	Someone who has or has had depression	Someone who has or has had anxiety	yes	some		no	I did not feel like I had a personal enough relationship with the students in this course<split here>I thought that revealing my depression to all undergraduates in this course was inappropriate<split here>I typically do not share my depression with people<split here>I did not know others in the department, such as other faculty or instructors, who had revealed a similar identity to people in the…	yes	some		no	I did not feel like I had a personal enough relationship with the students in this course<split here>I thought that revealing my anxiety to all undergraduates in this course was inappropriate<split here>I typically do not share my anxiety with people<split here>I did not feel my anxiety was relevant to the students in this course<split here>I did not know others in the department, such as other f…	1	1	1	1	23-42	1	0	0	1	0	1	1	0	1	0	1	1	0	1	1	1
1652	tenuretrack	intro	biology	fewer101	woman.nb	0	white	Someone who does not have depression	Someone who has or has had anxiety						yes	all	I thought revealing my anxiety could make students more comfortable			0	1	NA	1	23-42	NA	NA	NA	NA	NA	NA	NA	NA	NA	NA	NA	NA	NA	NA	NA	NA
1653	tenured	intro	physics	fewer101	man	0	asian	Someone who has or has had depression	Someone who does not have anxiety	yes	none		no	I did not feel like I had a personal enough relationship with the students in this course						1	0	0	NA	43+	1	0	0	0	0	0	0	0	NA	NA	NA	NA	NA	NA	NA	NA
1654	tenuretrack	upper	other	fewer101	woman.nb	0	white	Someone who has or has had depression	Someone who has or has had anxiety	yes	none		no	I thought that revealing my depression to all undergraduates in this course was inappropriate<split here>I typically do not share my depression with people<split here>I did not feel my depression was relevant to the students in this course<split here>I did not feel my depression was relevant to the course content<split here>I had never thought about revealing my depression to all students in this…	yes	none		no	I did not feel like I had a personal enough relationship with the students in this course<split here>I thought that revealing my anxiety to all undergraduates in this course was inappropriate<split here>I typically do not share my anxiety with people<split here>I did not feel my anxiety was relevant to the students in this course<split here>I did not feel my anxiety was relevant to the course con…	1	1	0	0	23-42	0	1	1	0	1	1	1	0	1	1	1	1	1	1	1	1
1655	instructor	upper	biology	101.200s	woman.nb	0	white	Someone who has or has had depression	Someone who has or has had anxiety	yes	some		no	I typically do not share my depression with people	yes	some		no	I typically do not share my anxiety with people	1	1	1	1	43+	0	0	0	0	0	0	1	0	0	0	0	0	0	0	1	0
1656	tenured	intro	other	201.300s	man	1	white	Someone who has or has had depression	Someone who has or has had anxiety	yes	none		no	I typically do not share my depression with people<split here>I had never thought about revealing my depression to all students in this course	yes	none		no	I typically do not share my anxiety with people<split here>I had never thought about revealing my anxiety to all students in this course	1	1	0	0	23-42	0	0	0	0	1	0	1	0	0	0	0	0	1	0	1	0
1657	tenured	all	engineering	fewer101	woman.nb	0	asian	Someone who does not have depression	Someone who does not have anxiety											0	0	NA	NA	43+	NA	NA	NA	NA	NA	NA	NA	NA	NA	NA	NA	NA	NA	NA	NA	NA
1659	tenuretrack	upper	chemistry	fewer101	woman.nb	0	white	Decline to state	Decline to state											NA	NA	NA	NA	23-42	NA	NA	NA	NA	NA	NA	NA	NA	NA	NA	NA	NA	NA	NA	NA	NA
166	instructor	all	physics	201.300s	man	0	white	Someone who does not have depression	Someone who does not have anxiety											0	0	NA	NA	43+	NA	NA	NA	NA	NA	NA	NA	NA	NA	NA	NA	NA	NA	NA	NA	NA
1660	tenured	upper	biology	101.200s	man	0	white	Someone who does not have depression	Someone who does not have anxiety											0	0	NA	NA	43+	NA	NA	NA	NA	NA	NA	NA	NA	NA	NA	NA	NA	NA	NA	NA	NA
1661	instructor	all	biology	101.200s	woman.nb	0	white	Someone who does not have depression	Someone who does not have anxiety											0	0	NA	NA	23-42	NA	NA	NA	NA	NA	NA	NA	NA	NA	NA	NA	NA	NA	NA	NA	NA
1662	tenured	upper	biology	101.200s	woman.nb	0	white	Someone who has or has had depression	Someone who does not have anxiety	yes	none		no	I did not feel like I had a personal enough relationship with the students in this course<split here>I thought that revealing my depression to all undergraduates in this course was inappropriate<split here>I typically do not share my depression with people<split here>I did not feel my depression was relevant to the course content<split here>I had never thought about revealing my depression to all…						1	0	0	NA	43+	1	1	0	0	1	1	1	0	NA	NA	NA	NA	NA	NA	NA	NA
1663	tenuretrack	upper	engineering	fewer101	man	1	white	Someone who does not have depression	Someone who has or has had anxiety						yes	none		no	I did not feel like I had a personal enough relationship with the students in this course<split here>I typically do not share my anxiety with people<split here>I did not feel my anxiety was relevant to the students in this course<split here>I did not feel my anxiety was relevant to the course content<split here>I did not know others in the department, such as other faculty or instructors, who had…	0	1	NA	0	23-42	NA	NA	NA	NA	NA	NA	NA	NA	1	1	1	1	0	0	1	1
1664	tenured	intro	biology	fewer101	man	0	asian	Someone who does not have depression	Someone who does not have anxiety											0	0	NA	NA	43+	NA	NA	NA	NA	NA	NA	NA	NA	NA	NA	NA	NA	NA	NA	NA	NA
1665	instructor	all	biology	more300s	man	1	white	Someone who does not have depression	Someone who does not have anxiety											0	0	NA	NA	23-42	NA	NA	NA	NA	NA	NA	NA	NA	NA	NA	NA	NA	NA	NA	NA	NA
1666	tenured	intro	biology	more300s	man	0	NA	Someone who has or has had depression	Someone who has or has had anxiety	yes	some		no	I did not feel like I had a personal enough relationship with the students in this course<split here>I did not feel my depression was relevant to the course content<split here>I did not know others in the department, such as other faculty or instructors, who had revealed a similar identity to people in the department<split here>I had never thought about revealing my depression to all students in …	yes	some		no	I did not feel like I had a personal enough relationship with the students in this course<split here>I did not know others in the department, such as other faculty or instructors, who had revealed a similar identity to people in the department<split here>I had never thought about revealing my anxiety to all students in this course<split here>I was concerned students would have a negative opinion …	1	1	1	1	43+	1	1	0	1	1	0	0	1	1	0	0	1	1	0	0	1
1668	tenuretrack	intro	chemistry	201.300s	man	0	asian	Someone who does not have depression	Someone who does not have anxiety											0	0	NA	NA	23-42	NA	NA	NA	NA	NA	NA	NA	NA	NA	NA	NA	NA	NA	NA	NA	NA
167	tenured	intro	other	fewer101	woman.nb	0	white	Someone who does not have depression	Someone who does not have anxiety											0	0	NA	NA	43+	NA	NA	NA	NA	NA	NA	NA	NA	NA	NA	NA	NA	NA	NA	NA	NA
1670	tenuretrack	upper	engineering	fewer101	woman.nb	0	white	Decline to state	Someone who does not have anxiety											NA	0	NA	NA	23-42	NA	NA	NA	NA	NA	NA	NA	NA	NA	NA	NA	NA	NA	NA	NA	NA
1671	tenured	upper	geosciences	fewer101	woman.nb	0	white	Someone who does not have depression	Someone who has or has had anxiety						yes	none		yes	I did not feel my anxiety was relevant to the students in this course	0	1	NA	0	43+	NA	NA	NA	NA	NA	NA	NA	NA	0	0	1	0	0	0	0	0
1672	instructor	upper	engineering	fewer101	man	0	white	Someone who does not have depression	Someone who does not have anxiety											0	0	NA	NA	43+	NA	NA	NA	NA	NA	NA	NA	NA	NA	NA	NA	NA	NA	NA	NA	NA
1673	tenured	intro	physics	fewer101	woman.nb	0	white	Someone who does not have depression	Someone who has or has had anxiety						yes	none		no	I did not feel my anxiety was relevant to the students in this course	0	1	NA	0	43+	NA	NA	NA	NA	NA	NA	NA	NA	0	0	1	0	0	0	0	0
1674	tenured	intro	physics	101.200s	man	0	peer	Someone who does not have depression	Someone who has or has had anxiety						no					0	1	NA	NA	43+	NA	NA	NA	NA	NA	NA	NA	NA	NA	NA	NA	NA	NA	NA	NA	NA
1675	instructor	intro	biology	more300s	woman.nb	0	white	Someone who does not have depression	Someone who has or has had anxiety						yes	all				0	1	NA	1	43+	NA	NA	NA	NA	NA	NA	NA	NA	NA	NA	NA	NA	NA	NA	NA	NA
1676	instructor	upper	engineering	fewer101	woman.nb	0	white	Someone who has or has had depression	Someone who has or has had anxiety	yes	none		no	I did not feel like I had a personal enough relationship with the students in this course<split here>I thought that revealing my depression to all undergraduates in this course was inappropriate<split here>I did not feel my depression was relevant to the students in this course<split here>I did not feel my depression was relevant to the course content<split here>I did not know others in the depar…	yes	none		no	I thought that revealing my anxiety to all undergraduates in this course was inappropriate<split here>I typically do not share my anxiety with people<split here>I did not feel my anxiety was relevant to the students in this course<split here>I did not feel my anxiety was relevant to the course content<split here>I did not know others in the department, such as other faculty or instructors, who ha…	1	1	0	0	43+	1	1	1	1	1	1	0	1	0	1	1	1	1	1	1	1
1677	instructor	all	biology	fewer101	woman.nb	0	white	Someone who does not have depression	Someone who has or has had anxiety						yes	none		no	I typically do not share my anxiety with people<split here>I had never thought about revealing my anxiety to all students in this course	0	1	NA	0	23-42	NA	NA	NA	NA	NA	NA	NA	NA	0	0	0	0	1	0	1	0
1678	tenured	intro	physics	fewer101	man	0	white	Someone who does not have depression	Someone who does not have anxiety											0	0	NA	NA	43+	NA	NA	NA	NA	NA	NA	NA	NA	NA	NA	NA	NA	NA	NA	NA	NA
1679	instructor	intro	engineering	fewer101	man	0	white	Someone who does not have depression	Someone who does not have anxiety											0	0	NA	NA	43+	NA	NA	NA	NA	NA	NA	NA	NA	NA	NA	NA	NA	NA	NA	NA	NA
168	tenured	all	engineering	fewer101	man	0	white	Someone who does not have depression	Someone who does not have anxiety											0	0	NA	NA	43+	NA	NA	NA	NA	NA	NA	NA	NA	NA	NA	NA	NA	NA	NA	NA	NA
1681	tenured	all	engineering	fewer101	man	0	white	Someone who does not have depression	Someone who has or has had anxiety						yes	none		no	I did not feel like I had a personal enough relationship with the students in this course<split here>I thought that revealing my anxiety to all undergraduates in this course was inappropriate<split here>I typically do not share my anxiety with people<split here>I did not feel my anxiety was relevant to the students in this course<split here>I did not feel my anxiety was relevant to the course con…	0	1	NA	0	43+	NA	NA	NA	NA	NA	NA	NA	NA	1	1	1	1	1	1	1	0
1682	tenured	intro	engineering	fewer101	man	0	white	Someone who does not have depression	Someone who does not have anxiety											0	0	NA	NA	43+	NA	NA	NA	NA	NA	NA	NA	NA	NA	NA	NA	NA	NA	NA	NA	NA
1683	tenuretrack	all	biology	fewer101	woman.nb	0	white	Someone who has or has had depression	Someone who has or has had anxiety	yes	none		no	I did not feel like I had a personal enough relationship with the students in this course<split here>I thought that revealing my depression to all undergraduates in this course was inappropriate<split here>I typically do not share my depression with people<split here>I did not feel my depression was relevant to the students in this course<split here>I did not feel my depression was relevant to th…	no					1	1	0	NA	23-42	1	1	1	1	1	1	1	1	NA	NA	NA	NA	NA	NA	NA	NA
1684	instructor	upper	biology	fewer101	man	0	white	Someone who has or has had depression	Someone who does not have anxiety	yes	none		no	I had never thought about revealing my depression to all students in this course						1	0	0	NA	43+	0	0	0	0	1	0	0	0	NA	NA	NA	NA	NA	NA	NA	NA
1685	tenured	intro	chemistry	fewer101	man	0	NA	Someone who does not have depression	Someone who does not have anxiety											0	0	NA	NA	43+	NA	NA	NA	NA	NA	NA	NA	NA	NA	NA	NA	NA	NA	NA	NA	NA
1686	tenured	upper	engineering	fewer101	man	0	NA	Decline to state	Decline to state											NA	NA	NA	NA	43+	NA	NA	NA	NA	NA	NA	NA	NA	NA	NA	NA	NA	NA	NA	NA	NA
1687	tenured	intro	chemistry	more300s	man	0	white	Someone who has or has had depression	Someone who has or has had anxiety	yes	none		no	I did not feel like I had a personal enough relationship with the students in this course<split here>I thought that revealing my depression to all undergraduates in this course was inappropriate<split here>I typically do not share my depression with people<split here>I did not feel my depression was relevant to the students in this course<split here>I did not feel my depression was relevant to th…	yes	none		no	I did not feel like I had a personal enough relationship with the students in this course<split here>I thought that revealing my anxiety to all undergraduates in this course was inappropriate<split here>I typically do not share my anxiety with people<split here>I did not feel my anxiety was relevant to the students in this course<split here>I did not feel my anxiety was relevant to the course con…	1	1	0	0	23-42	1	1	1	0	0	1	1	1	1	1	1	0	0	1	1	1
1689	tenured	upper	biology	fewer101	man	0	white	Someone who has or has had depression	Someone who does not have anxiety	yes	some		yes	I did not feel like I had a personal enough relationship with the students in this course<split here>I thought that revealing my depression to all undergraduates in this course was inappropriate<split here>I typically do not share my depression with people<split here>I did not feel my depression was relevant to the students in this course<split here>I did not feel my depression was relevant to th…						1	0	1	NA	43+	1	1	1	0	1	1	1	0	NA	NA	NA	NA	NA	NA	NA	NA
169	tenuretrack	upper	biology	fewer101	woman.nb	0	white	Someone who has or has had depression	Someone who has or has had anxiety	yes	none		yes	I thought that revealing my depression to all undergraduates in this course was inappropriate<split here>I typically do not share my depression with people<split here>I did not know others in the department, such as other faculty or instructors, who had revealed a similar identity to people in the department<split here>I had never thought about revealing my depression to all students in this cour…	yes	none		yes	I did not feel like I had a personal enough relationship with the students in this course<split here>I thought that revealing my anxiety to all undergraduates in this course was inappropriate<split here>I typically do not share my anxiety with people<split here>I did not feel my anxiety was relevant to the students in this course<split here>I did not feel my anxiety was relevant to the course con…	1	1	0	0	23-42	0	0	0	1	1	1	1	1	1	1	1	1	0	1	1	1
1690	tenuretrack	upper	other	fewer101	woman.nb	0	asian	Decline to state	Decline to state											NA	NA	NA	NA	23-42	NA	NA	NA	NA	NA	NA	NA	NA	NA	NA	NA	NA	NA	NA	NA	NA
1691	instructor	all	biology	201.300s	woman.nb	0	white	Someone who has or has had depression	Someone who does not have anxiety	yes	none		no	I thought that revealing my depression to all undergraduates in this course was inappropriate<split here>I typically do not share my depression with people<split here>I did not feel my depression was relevant to the students in this course<split here>I did not feel my depression was relevant to the course content<split here>I had never thought about revealing my depression to all students in this…						1	0	0	NA	43+	0	1	1	0	1	1	1	1	NA	NA	NA	NA	NA	NA	NA	NA
1692	tenured	upper	biology	fewer101	man	0	white	Someone who does not have depression	Someone who does not have anxiety											0	0	NA	NA	43+	NA	NA	NA	NA	NA	NA	NA	NA	NA	NA	NA	NA	NA	NA	NA	NA
1693	tenured	upper	physics	fewer101	woman.nb	0	white	Someone who does not have depression	Someone who does not have anxiety											0	0	NA	NA	23-42	NA	NA	NA	NA	NA	NA	NA	NA	NA	NA	NA	NA	NA	NA	NA	NA
1695	tenured	intro	biology	more300s	man	0	white	Someone who does not have depression	Someone who does not have anxiety											0	0	NA	NA	43+	NA	NA	NA	NA	NA	NA	NA	NA	NA	NA	NA	NA	NA	NA	NA	NA
1696	tenuretrack	upper	engineering	fewer101	man	1	white	Someone who has or has had depression	Someone who has or has had anxiety	yes	none		no	I typically do not share my depression with people	yes	all	I felt that revealing my anxiety to students in this course was appropriate<split here>I typically share my anxiety with people<split here>I knew others in the department, such as other faculty or instructors, who have revealed a similar identity to people in the department<split here>I prefer to live authentically or be open with others about my anxiety<split here>I wanted to be an example to my…			1	1	0	1	23-42	0	0	0	0	0	0	1	0	NA	NA	NA	NA	NA	NA	NA	NA
1698	tenured	intro	geosciences	fewer101	man	0	white	Someone who does not have depression	Someone who does not have anxiety											0	0	NA	NA	43+	NA	NA	NA	NA	NA	NA	NA	NA	NA	NA	NA	NA	NA	NA	NA	NA
1699	instructor	all	geosciences	101.200s	man	0	white	Someone who has or has had depression	Someone who has or has had anxiety	yes	none		no	I thought that revealing my depression to all undergraduates in this course was inappropriate<split here>I did not feel my depression was relevant to the students in this course<split here>I did not feel my depression was relevant to the course content<split here>I was concerned students would have a negative opinion about my depression<split here>I was concerned that revealing my depression woul…	yes	none		no	I did not feel like I had a personal enough relationship with the students in this course<split here>I thought that revealing my anxiety to all undergraduates in this course was inappropriate<split here>I did not feel my anxiety was relevant to the students in this course<split here>I did not feel my anxiety was relevant to the course content<split here>I had never thought about revealing my anxi…	1	1	0	0	23-42	0	1	1	0	0	1	0	1	1	1	1	0	1	1	0	1
170	tenured	upper	biology	fewer101	man	0	white	Someone who does not have depression	Someone who does not have anxiety											0	0	NA	NA	43+	NA	NA	NA	NA	NA	NA	NA	NA	NA	NA	NA	NA	NA	NA	NA	NA
1700	tenured	upper	biology	fewer101	woman.nb	0	white	Decline to state	Decline to state											NA	NA	NA	NA	43+	NA	NA	NA	NA	NA	NA	NA	NA	NA	NA	NA	NA	NA	NA	NA	NA
1701	tenuretrack	upper	biology	fewer101	man	0	peer	Someone who does not have depression	Someone who does not have anxiety											0	0	NA	NA	43+	NA	NA	NA	NA	NA	NA	NA	NA	NA	NA	NA	NA	NA	NA	NA	NA
1702	tenuretrack	upper	other	fewer101	woman.nb	0	peer	Someone who does not have depression	Someone who does not have anxiety											0	0	NA	NA	23-42	NA	NA	NA	NA	NA	NA	NA	NA	NA	NA	NA	NA	NA	NA	NA	NA
1703	instructor	intro	geosciences	fewer101	woman.nb	0	white	Someone who does not have depression	Someone who does not have anxiety											0	0	NA	NA	43+	NA	NA	NA	NA	NA	NA	NA	NA	NA	NA	NA	NA	NA	NA	NA	NA
1704	tenured	upper	engineering	101.200s	man	0	white	Someone who does not have depression	Someone who does not have anxiety											0	0	NA	NA	43+	NA	NA	NA	NA	NA	NA	NA	NA	NA	NA	NA	NA	NA	NA	NA	NA
1705	tenured	upper	engineering	fewer101	man	0	asian	Someone who does not have depression	Someone who does not have anxiety											0	0	NA	NA	43+	NA	NA	NA	NA	NA	NA	NA	NA	NA	NA	NA	NA	NA	NA	NA	NA
1706	tenured	upper	engineering	fewer101	man	0	white	Someone who does not have depression	Someone who has or has had anxiety						yes	none		no	I thought that revealing my anxiety to all undergraduates in this course was inappropriate<split here>I typically do not share my anxiety with people<split here>I did not feel my anxiety was relevant to the students in this course<split here>I did not feel my anxiety was relevant to the course content<split here>I had never thought about revealing my anxiety to all students in this course<split h…	0	1	NA	0	43+	NA	NA	NA	NA	NA	NA	NA	NA	0	1	1	0	1	1	1	0
1707	instructor	upper	biology	more300s	woman.nb	0	white	Someone who has or has had depression	Someone who has or has had anxiety	no					yes	none		yes	I thought that revealing my anxiety to all undergraduates in this course was inappropriate<split here>I typically do not share my anxiety with people<split here>I did not know others in the department, such as other faculty or instructors, who had revealed a similar identity to people in the department	1	1	NA	0	43+	NA	NA	NA	NA	NA	NA	NA	NA	0	0	0	1	0	1	1	0
1708	tenured	all	physics	fewer101	man	0	white	Someone who has or has had depression	Someone who has or has had anxiety	yes	none		yes	I did not feel my depression was relevant to the course content	yes	none		yes	I had never thought about revealing my anxiety to all students in this course	1	1	0	0	43+	0	1	0	0	0	0	0	0	0	0	0	0	1	0	0	0
1709	instructor	upper	engineering	fewer101	man	0	white	Someone who has or has had depression	Someone who has or has had anxiety	yes	none		no	I typically do not share my depression with people	no					1	1	0	NA	43+	0	0	0	0	0	0	1	0	NA	NA	NA	NA	NA	NA	NA	NA
171	tenured	all	biology	fewer101	man	0	white	Someone who has or has had depression	Someone who has or has had anxiety	yes	none		no	I thought that revealing my depression to all undergraduates in this course was inappropriate	yes	none		no	I had never thought about revealing my anxiety to all students in this course	1	1	0	0	43+	0	0	0	0	0	1	0	0	0	0	0	0	1	0	0	0
1710	tenuretrack	upper	engineering	fewer101	man	0	white	Someone who does not have depression	Someone who does not have anxiety											0	0	NA	NA	23-42	NA	NA	NA	NA	NA	NA	NA	NA	NA	NA	NA	NA	NA	NA	NA	NA
1711	instructor	upper	engineering	fewer101	man	0	white	Someone who does not have depression	Someone who does not have anxiety											0	0	NA	NA	43+	NA	NA	NA	NA	NA	NA	NA	NA	NA	NA	NA	NA	NA	NA	NA	NA
1712	tenured	upper	biology	201.300s	man	0	white	Someone who has or has had depression	Someone who has or has had anxiety	yes	none		no	I typically do not share my depression with people<split here>I had never thought about revealing my depression to all students in this course	yes	none		no	I typically do not share my anxiety with people<split here>I had never thought about revealing my anxiety to all students in this course	1	1	0	0	43+	0	0	0	0	1	0	1	0	0	0	0	0	1	0	1	0
1714	instructor	upper	engineering	101.200s	man	1	asian	Someone who has or has had depression	Someone who has or has had anxiety	yes	none		no	I did not feel like I had a personal enough relationship with the students in this course<split here>I thought that revealing my depression to all undergraduates in this course was inappropriate<split here>I typically do not share my depression with people<split here>I did not feel my depression was relevant to the students in this course<split here>I did not feel my depression was relevant to th…	yes	none		no	I did not feel like I had a personal enough relationship with the students in this course<split here>I thought that revealing my anxiety to all undergraduates in this course was inappropriate<split here>I typically do not share my anxiety with people<split here>I did not feel my anxiety was relevant to the students in this course<split here>I did not feel my anxiety was relevant to the course con…	1	1	0	0	43+	1	1	1	0	0	1	1	0	1	1	1	0	0	1	1	0
1715	tenured	upper	engineering	fewer101	man	0	white	Someone who does not have depression	Someone who has or has had anxiety						yes	none		no	I typically do not share my anxiety with people<split here>I did not feel my anxiety was relevant to the students in this course<split here>I did not feel my anxiety was relevant to the course content	0	1	NA	0	43+	NA	NA	NA	NA	NA	NA	NA	NA	0	1	1	0	0	0	1	0
1716	tenured	upper	engineering	fewer101	man	0	white	Someone who does not have depression	Someone who does not have anxiety											0	0	NA	NA	43+	NA	NA	NA	NA	NA	NA	NA	NA	NA	NA	NA	NA	NA	NA	NA	NA
1717	tenuretrack	upper	other	101.200s	woman.nb	0	asian	Someone who has or has had depression	Someone who does not have anxiety	yes	none		yes	I had never thought about revealing my depression to all students in this course						1	0	0	NA	23-42	0	0	0	0	1	0	0	0	NA	NA	NA	NA	NA	NA	NA	NA
1718	tenured	upper	engineering	fewer101	man	NA	white	Someone who has or has had depression	Someone who has or has had anxiety	yes	some		no	I did not feel like I had a personal enough relationship with the students in this course<split here>I thought that revealing my depression to all undergraduates in this course was inappropriate<split here>I typically do not share my depression with people<split here>I did not feel my depression was relevant to the students in this course<split here>I did not feel my depression was relevant to th…	yes	some		no	I did not feel like I had a personal enough relationship with the students in this course<split here>I thought that revealing my anxiety to all undergraduates in this course was inappropriate<split here>I typically do not share my anxiety with people<split here>I did not feel my anxiety was relevant to the students in this course<split here>I did not feel my anxiety was relevant to the course con…	1	1	1	1	23-42	1	1	1	0	1	1	1	1	1	1	1	0	1	1	1	1
1719	tenuretrack	upper	biology	fewer101	man	0	asian	Someone who does not have depression	Someone who has or has had anxiety						yes	none		yes	I did not feel like I had a personal enough relationship with the students in this course	0	1	NA	0	23-42	NA	NA	NA	NA	NA	NA	NA	NA	1	0	0	0	0	0	0	0
172	instructor	upper	engineering	fewer101	woman.nb	0	white	Someone who does not have depression	Someone who does not have anxiety											0	0	NA	NA	43+	NA	NA	NA	NA	NA	NA	NA	NA	NA	NA	NA	NA	NA	NA	NA	NA
1720	tenured	all	physics	101.200s	man	0	white	Someone who does not have depression	Someone who does not have anxiety											0	0	NA	NA	43+	NA	NA	NA	NA	NA	NA	NA	NA	NA	NA	NA	NA	NA	NA	NA	NA
1721	tenured	upper	chemistry	fewer101	man	0	asian	Someone who does not have depression	Someone who has or has had anxiety						yes	none		no	I thought that revealing my anxiety to all undergraduates in this course was inappropriate<split here>I typically do not share my anxiety with people<split here>I did not feel my anxiety was relevant to the students in this course<split here>I did not feel my anxiety was relevant to the course content<split here>I did not know others in the department, such as other faculty or instructors, who ha…	0	1	NA	0	43+	NA	NA	NA	NA	NA	NA	NA	NA	0	1	1	1	1	1	1	1
1722	tenured	all	engineering	fewer101	man	0	white	Someone who does not have depression	Someone who does not have anxiety											0	0	NA	NA	43+	NA	NA	NA	NA	NA	NA	NA	NA	NA	NA	NA	NA	NA	NA	NA	NA
1723	tenured	all	physics	101.200s	man	0	white	Someone who does not have depression	Someone who does not have anxiety											0	0	NA	NA	43+	NA	NA	NA	NA	NA	NA	NA	NA	NA	NA	NA	NA	NA	NA	NA	NA
1724	tenured	intro	physics	fewer101	woman.nb	0	white	Someone who does not have depression	Someone who does not have anxiety											0	0	NA	NA	43+	NA	NA	NA	NA	NA	NA	NA	NA	NA	NA	NA	NA	NA	NA	NA	NA
1725	tenured	upper	biology	101.200s	woman.nb	0	white	Someone who has or has had depression	Someone who does not have anxiety	yes	some		yes	I was concerned students would have a negative opinion about my depression						1	0	1	NA	43+	0	0	0	0	0	0	0	1	NA	NA	NA	NA	NA	NA	NA	NA
1726	tenured	intro	chemistry	more300s	woman.nb	0	white	Someone who does not have depression	Someone who has or has had anxiety						yes	none		no	I typically do not share my anxiety with people<split here>I had never thought about revealing my anxiety to all students in this course	0	1	NA	0	43+	NA	NA	NA	NA	NA	NA	NA	NA	0	0	0	0	1	0	1	0
1727	instructor	intro	biology	fewer101	woman.nb	0	white	Someone who does not have depression	Someone who does not have anxiety											0	0	NA	NA	43+	NA	NA	NA	NA	NA	NA	NA	NA	NA	NA	NA	NA	NA	NA	NA	NA
1729	tenuretrack	upper	engineering	101.200s	man	0	asian	Someone who does not have depression	Someone who does not have anxiety											0	0	NA	NA	23-42	NA	NA	NA	NA	NA	NA	NA	NA	NA	NA	NA	NA	NA	NA	NA	NA
1730	tenured	upper	chemistry	fewer101	woman.nb	0	white	Someone who does not have depression	Someone who does not have anxiety											0	0	NA	NA	43+	NA	NA	NA	NA	NA	NA	NA	NA	NA	NA	NA	NA	NA	NA	NA	NA
1731	instructor	upper	biology	fewer101	woman.nb	0	white	Someone who does not have depression	Someone who does not have anxiety											0	0	NA	NA	43+	NA	NA	NA	NA	NA	NA	NA	NA	NA	NA	NA	NA	NA	NA	NA	NA
1732	tenuretrack	upper	engineering	fewer101	man	0	white	Someone who does not have depression	Someone who does not have anxiety											0	0	NA	NA	23-42	NA	NA	NA	NA	NA	NA	NA	NA	NA	NA	NA	NA	NA	NA	NA	NA
1733	tenuretrack	upper	engineering	fewer101	woman.nb	0	peer	Someone who does not have depression	Someone who has or has had anxiety						yes	none		no	I typically do not share my anxiety with people<split here>I had never thought about revealing my anxiety to all students in this course	0	1	NA	0	23-42	NA	NA	NA	NA	NA	NA	NA	NA	0	0	0	0	1	0	1	0
1734	instructor	upper	engineering	fewer101	man	0	white	Someone who does not have depression	Someone who does not have anxiety											0	0	NA	NA	43+	NA	NA	NA	NA	NA	NA	NA	NA	NA	NA	NA	NA	NA	NA	NA	NA
1735	instructor	all	engineering	fewer101	NA	NA	NA	Decline to state	Decline to state											NA	NA	NA	NA	NA	NA	NA	NA	NA	NA	NA	NA	NA	NA	NA	NA	NA	NA	NA	NA	NA
1736	tenuretrack	intro	engineering	fewer101	woman.nb	0	asian	Someone who has or has had depression	Someone who does not have anxiety	yes	none		no	I did not feel like I had a personal enough relationship with the students in this course<split here>I thought that revealing my depression to all undergraduates in this course was inappropriate<split here>I typically do not share my depression with people<split here>I did not feel my depression was relevant to the course content<split here>I had never thought about revealing my depression to all…						1	0	0	NA	23-42	1	1	0	0	1	1	1	0	NA	NA	NA	NA	NA	NA	NA	NA
1737	instructor	intro	physics	101.200s	man	0	white	Someone who has or has had depression	Someone who has or has had anxiety	yes	some		yes	I did not feel like I had a personal enough relationship with the students in this course<split here>I typically do not share my depression with people<split here>I did not know others in the department, such as other faculty or instructors, who had revealed a similar identity to people in the department<split here>I was concerned students would have a negative opinion about my depression	yes	some		yes	I did not feel like I had a personal enough relationship with the students in this course<split here>I typically do not share my anxiety with people<split here>I did not know others in the department, such as other faculty or instructors, who had revealed a similar identity to people in the department<split here>I was concerned students would have a negative opinion about my anxiety<split here>I …	1	1	1	1	23-42	1	0	0	1	0	0	1	1	1	0	0	1	0	0	1	1
1738	tenuretrack	all	biology	fewer101	man	0	asian	Someone who does not have depression	Someone who does not have anxiety											0	0	NA	NA	43+	NA	NA	NA	NA	NA	NA	NA	NA	NA	NA	NA	NA	NA	NA	NA	NA
1739	tenured	intro	engineering	fewer101	woman.nb	0	white	Someone who does not have depression	Someone who does not have anxiety											0	0	NA	NA	23-42	NA	NA	NA	NA	NA	NA	NA	NA	NA	NA	NA	NA	NA	NA	NA	NA
174	tenured	intro	chemistry	fewer101	man	0	white	Someone who has or has had depression	Someone who does not have anxiety	yes	none		no	I did not feel like I had a personal enough relationship with the students in this course<split here>I typically do not share my depression with people<split here>I did not feel my depression was relevant to the students in this course<split here>I had never thought about revealing my depression to all students in this course						1	0	0	NA	23-42	1	0	1	0	1	0	1	0	NA	NA	NA	NA	NA	NA	NA	NA
1740	instructor	upper	engineering	fewer101	man	0	asian	Someone who does not have depression	Someone who does not have anxiety											0	0	NA	NA	23-42	NA	NA	NA	NA	NA	NA	NA	NA	NA	NA	NA	NA	NA	NA	NA	NA
1742	tenured	upper	engineering	fewer101	man	0	white	Someone who does not have depression	Someone who does not have anxiety											0	0	NA	NA	43+	NA	NA	NA	NA	NA	NA	NA	NA	NA	NA	NA	NA	NA	NA	NA	NA
1743	instructor	upper	other	fewer101	man	0	white	Someone who does not have depression	Someone who does not have anxiety											0	0	NA	NA	43+	NA	NA	NA	NA	NA	NA	NA	NA	NA	NA	NA	NA	NA	NA	NA	NA
1744	tenured	upper	engineering	fewer101	man	0	white	Someone who does not have depression	Someone who does not have anxiety											0	0	NA	NA	43+	NA	NA	NA	NA	NA	NA	NA	NA	NA	NA	NA	NA	NA	NA	NA	NA
1745	tenured	intro	other	fewer101	man	0	white	Someone who does not have depression	Someone who does not have anxiety											0	0	NA	NA	43+	NA	NA	NA	NA	NA	NA	NA	NA	NA	NA	NA	NA	NA	NA	NA	NA
1747	tenuretrack	upper	physics	fewer101	man	0	white	Someone who does not have depression	Someone who does not have anxiety											0	0	NA	NA	23-42	NA	NA	NA	NA	NA	NA	NA	NA	NA	NA	NA	NA	NA	NA	NA	NA
1748	tenured	intro	physics	101.200s	NA	NA	white	Someone who does not have depression	Someone who does not have anxiety											0	0	NA	NA	43+	NA	NA	NA	NA	NA	NA	NA	NA	NA	NA	NA	NA	NA	NA	NA	NA
1749	tenured	upper	chemistry	101.200s	man	0	white	Someone who does not have depression	Someone who does not have anxiety											0	0	NA	NA	43+	NA	NA	NA	NA	NA	NA	NA	NA	NA	NA	NA	NA	NA	NA	NA	NA
175	instructor	all	engineering	fewer101	woman.nb	0	white	Someone who does not have depression	Someone who does not have anxiety											0	0	NA	NA	43+	NA	NA	NA	NA	NA	NA	NA	NA	NA	NA	NA	NA	NA	NA	NA	NA
1750	tenured	upper	biology	fewer101	man	0	white	Someone who does not have depression	Someone who does not have anxiety											0	0	NA	NA	43+	NA	NA	NA	NA	NA	NA	NA	NA	NA	NA	NA	NA	NA	NA	NA	NA
1751	tenured	upper	physics	fewer101	man	0	NA	Someone who does not have depression	Someone who does not have anxiety											0	0	NA	NA	43+	NA	NA	NA	NA	NA	NA	NA	NA	NA	NA	NA	NA	NA	NA	NA	NA
1752	instructor	all	engineering	fewer101	woman.nb	0	asian	Someone who does not have depression	Someone who does not have anxiety											0	0	NA	NA	23-42	NA	NA	NA	NA	NA	NA	NA	NA	NA	NA	NA	NA	NA	NA	NA	NA
1753	tenured	upper	biology	101.200s	man	0	white	Someone who does not have depression	Someone who does not have anxiety											0	0	NA	NA	43+	NA	NA	NA	NA	NA	NA	NA	NA	NA	NA	NA	NA	NA	NA	NA	NA
1754	tenured	upper	engineering	fewer101	man	0	asian	Someone who does not have depression	Someone who does not have anxiety											0	0	NA	NA	43+	NA	NA	NA	NA	NA	NA	NA	NA	NA	NA	NA	NA	NA	NA	NA	NA
1755	tenured	all	physics	fewer101	man	0	peer	Decline to state	Decline to state											NA	NA	NA	NA	23-42	NA	NA	NA	NA	NA	NA	NA	NA	NA	NA	NA	NA	NA	NA	NA	NA
1756	tenuretrack	all	engineering	fewer101	man	0	asian	Someone who does not have depression	Someone who does not have anxiety											0	0	NA	NA	23-42	NA	NA	NA	NA	NA	NA	NA	NA	NA	NA	NA	NA	NA	NA	NA	NA
1757	tenured	all	physics	101.200s	woman.nb	0	white	Someone who does not have depression	Someone who does not have anxiety											0	0	NA	NA	43+	NA	NA	NA	NA	NA	NA	NA	NA	NA	NA	NA	NA	NA	NA	NA	NA
1758	tenured	upper	biology	fewer101	woman.nb	0	white	Someone who does not have depression	Someone who does not have anxiety											0	0	NA	NA	43+	NA	NA	NA	NA	NA	NA	NA	NA	NA	NA	NA	NA	NA	NA	NA	NA
1759	tenured	upper	engineering	fewer101	man	0	NA	Someone who does not have depression	Someone who does not have anxiety											0	0	NA	NA	23-42	NA	NA	NA	NA	NA	NA	NA	NA	NA	NA	NA	NA	NA	NA	NA	NA
176	instructor	upper	engineering	fewer101	man	0	white	Someone who does not have depression	Someone who does not have anxiety											0	0	NA	NA	43+	NA	NA	NA	NA	NA	NA	NA	NA	NA	NA	NA	NA	NA	NA	NA	NA
1761	instructor	intro	engineering	more300s	woman.nb	0	peer	Someone who does not have depression	Someone who does not have anxiety											0	0	NA	NA	23-42	NA	NA	NA	NA	NA	NA	NA	NA	NA	NA	NA	NA	NA	NA	NA	NA
1763	tenured	upper	physics	fewer101	man	0	white	Someone who does not have depression	Someone who does not have anxiety											0	0	NA	NA	43+	NA	NA	NA	NA	NA	NA	NA	NA	NA	NA	NA	NA	NA	NA	NA	NA
1764	instructor	intro	chemistry	more300s	man	0	white	Someone who does not have depression	Someone who does not have anxiety											0	0	NA	NA	43+	NA	NA	NA	NA	NA	NA	NA	NA	NA	NA	NA	NA	NA	NA	NA	NA
1765	instructor	upper	engineering	fewer101	man	0	white	Someone who does not have depression	Someone who does not have anxiety											0	0	NA	NA	43+	NA	NA	NA	NA	NA	NA	NA	NA	NA	NA	NA	NA	NA	NA	NA	NA
1766	tenured	upper	physics	fewer101	woman.nb	0	white	Someone who does not have depression	Someone who does not have anxiety											0	0	NA	NA	43+	NA	NA	NA	NA	NA	NA	NA	NA	NA	NA	NA	NA	NA	NA	NA	NA
1767	tenuretrack	upper	biology	101.200s	man	0	white	Someone who does not have depression	Someone who does not have anxiety											0	0	NA	NA	23-42	NA	NA	NA	NA	NA	NA	NA	NA	NA	NA	NA	NA	NA	NA	NA	NA
1769	tenured	upper	biology	fewer101	woman.nb	1	white	Someone who does not have depression	Someone who does not have anxiety											0	0	NA	NA	43+	NA	NA	NA	NA	NA	NA	NA	NA	NA	NA	NA	NA	NA	NA	NA	NA
177	tenured	all	biology	fewer101	man	0	white	Someone who does not have depression	Someone who does not have anxiety											0	0	NA	NA	43+	NA	NA	NA	NA	NA	NA	NA	NA	NA	NA	NA	NA	NA	NA	NA	NA
1770	tenured	upper	physics	fewer101	man	0	white	Someone who does not have depression	Someone who does not have anxiety											0	0	NA	NA	23-42	NA	NA	NA	NA	NA	NA	NA	NA	NA	NA	NA	NA	NA	NA	NA	NA
1771	tenured	upper	biology	fewer101	man	0	NA	Someone who has or has had depression	Someone who has or has had anxiety	yes	none		no	I thought that revealing my depression to all undergraduates in this course was inappropriate<split here>I did not feel my depression was relevant to the students in this course<split here>I did not feel my depression was relevant to the course content<split here>I did not know others in the department, such as other faculty or instructors, who had revealed a similar identity to people in the dep…	yes	none		no	I thought that revealing my anxiety to all undergraduates in this course was inappropriate<split here>I typically do not share my anxiety with people<split here>I did not feel my anxiety was relevant to the students in this course<split here>I did not feel my anxiety was relevant to the course content<split here>I did not know others in the department, such as other faculty or instructors, who ha…	1	1	0	0	43+	0	1	1	1	1	1	0	1	0	1	1	1	1	1	1	1
1772	instructor	upper	engineering	101.200s	man	0	white	Someone who does not have depression	Someone who does not have anxiety											0	0	NA	NA	43+	NA	NA	NA	NA	NA	NA	NA	NA	NA	NA	NA	NA	NA	NA	NA	NA
1773	instructor	intro	physics	101.200s	man	0	white	Someone who does not have depression	Someone who does not have anxiety											0	0	NA	NA	43+	NA	NA	NA	NA	NA	NA	NA	NA	NA	NA	NA	NA	NA	NA	NA	NA
1774	instructor	upper	geosciences	fewer101	man	0	white	Someone who has or has had depression	Someone who has or has had anxiety	yes	none		no	I did not feel like I had a personal enough relationship with the students in this course<split here>I thought that revealing my depression to all undergraduates in this course was inappropriate<split here>I typically do not share my depression with people<split here>I did not feel my depression was relevant to the course content<split here>I had never thought about revealing my depression to all…	yes	all	I felt that revealing my anxiety to students in this course was appropriate<split here>I typically share my anxiety with people<split here>I felt my anxiety was relevant to the students in this course<split here>I knew others in the department, such as other faculty or instructors, who have revealed a similar identity to people in the department<split here>I wanted to be known as a supporter of i…			1	1	0	1	23-42	1	1	0	0	1	1	1	0	NA	NA	NA	NA	NA	NA	NA	NA
1775	tenured	intro	physics	101.200s	man	0	white	Someone who does not have depression	Someone who does not have anxiety											0	0	NA	NA	43+	NA	NA	NA	NA	NA	NA	NA	NA	NA	NA	NA	NA	NA	NA	NA	NA
1776	tenured	upper	other	fewer101	man	0	white	Decline to state	Someone who has or has had anxiety						yes	none		no	I did not feel like I had a personal enough relationship with the students in this course<split here>I typically do not share my anxiety with people<split here>I did not feel my anxiety was relevant to the students in this course<split here>I did not feel my anxiety was relevant to the course content<split here>I had never thought about revealing my anxiety to all students in this course	NA	1	NA	0	43+	NA	NA	NA	NA	NA	NA	NA	NA	1	1	1	0	1	0	1	0
1777	tenured	intro	physics	fewer101	man	0	white	Someone who does not have depression	Someone who does not have anxiety											0	0	NA	NA	43+	NA	NA	NA	NA	NA	NA	NA	NA	NA	NA	NA	NA	NA	NA	NA	NA
1778	tenuretrack	intro	biology	more300s	woman.nb	0	white	Someone who does not have depression	Someone who does not have anxiety											0	0	NA	NA	23-42	NA	NA	NA	NA	NA	NA	NA	NA	NA	NA	NA	NA	NA	NA	NA	NA
1779	tenured	upper	biology	fewer101	woman.nb	0	asian	Someone who does not have depression	Someone who does not have anxiety											0	0	NA	NA	43+	NA	NA	NA	NA	NA	NA	NA	NA	NA	NA	NA	NA	NA	NA	NA	NA
178	instructor	intro	biology	fewer101	man	0	white	Someone who does not have depression	Someone who does not have anxiety											0	0	NA	NA	43+	NA	NA	NA	NA	NA	NA	NA	NA	NA	NA	NA	NA	NA	NA	NA	NA
1780	tenured	upper	engineering	101.200s	man	0	white	Someone who does not have depression	Someone who does not have anxiety											0	0	NA	NA	43+	NA	NA	NA	NA	NA	NA	NA	NA	NA	NA	NA	NA	NA	NA	NA	NA
1781	instructor	upper	other	fewer101	woman.nb	0	white	Someone who does not have depression	Someone who has or has had anxiety						yes	none		no	I typically do not share my anxiety with people	0	1	NA	0	43+	NA	NA	NA	NA	NA	NA	NA	NA	0	0	0	0	0	0	1	0
1782	tenured	upper	engineering	fewer101	man	0	NA	Decline to state	Decline to state											NA	NA	NA	NA	43+	NA	NA	NA	NA	NA	NA	NA	NA	NA	NA	NA	NA	NA	NA	NA	NA
1783	instructor	all	physics	fewer101	man	0	white	Someone who does not have depression	Someone who does not have anxiety											0	0	NA	NA	43+	NA	NA	NA	NA	NA	NA	NA	NA	NA	NA	NA	NA	NA	NA	NA	NA
1784	tenured	upper	other	fewer101	man	0	asian	Someone who does not have depression	Someone who does not have anxiety											0	0	NA	NA	43+	NA	NA	NA	NA	NA	NA	NA	NA	NA	NA	NA	NA	NA	NA	NA	NA
1785	tenured	upper	physics	fewer101	man	0	white	Someone who does not have depression	Someone who does not have anxiety											0	0	NA	NA	43+	NA	NA	NA	NA	NA	NA	NA	NA	NA	NA	NA	NA	NA	NA	NA	NA
1786	tenuretrack	upper	chemistry	fewer101	woman.nb	0	white	Someone who has or has had depression	Someone who has or has had anxiety	yes	none		yes		yes	none		yes	I did not feel like I had a personal enough relationship with the students in this course<split here>I did not feel my anxiety was relevant to the students in this course<split here>I did not feel my anxiety was relevant to the course content<split here>I had never thought about revealing my anxiety to all students in this course	1	1	0	0	23-42	NA	NA	NA	NA	NA	NA	NA	NA	1	1	1	0	1	0	0	0
1787	tenured	upper	biology	fewer101	woman.nb	0	white	Someone who has or has had depression	Someone who has or has had anxiety	yes	none		yes	I did not feel like I had a personal enough relationship with the students in this course<split here>I typically do not share my depression with people<split here>I was concerned students would have a negative opinion about my depression	yes	some		yes	I did not feel like I had a personal enough relationship with the students in this course<split here>I typically do not share my anxiety with people<split here>I was concerned students would have a negative opinion about my anxiety	1	1	0	1	23-42	1	0	0	0	0	0	1	1	1	0	0	0	0	0	1	1
1788	tenured	intro	geosciences	fewer101	man	0	white	Someone who does not have depression	Someone who does not have anxiety											0	0	NA	NA	43+	NA	NA	NA	NA	NA	NA	NA	NA	NA	NA	NA	NA	NA	NA	NA	NA
1789	tenured	intro	physics	fewer101	woman.nb	0	white	Someone who does not have depression	Someone who does not have anxiety											0	0	NA	NA	43+	NA	NA	NA	NA	NA	NA	NA	NA	NA	NA	NA	NA	NA	NA	NA	NA
179	tenured	intro	physics	201.300s	man	0	white	Someone who has or has had depression	Someone who does not have anxiety	yes	none		no	I did not feel like I had a personal enough relationship with the students in this course<split here>I thought that revealing my depression to all undergraduates in this course was inappropriate<split here>I typically do not share my depression with people<split here>I did not feel my depression was relevant to the students in this course<split here>I did not feel my depression was relevant to th…						1	0	0	NA	43+	1	1	1	1	1	1	1	0	NA	NA	NA	NA	NA	NA	NA	NA
1790	tenured	intro	chemistry	fewer101	woman.nb	NA	white	Someone who has or has had depression	Someone who has or has had anxiety	yes	some		no	I did not feel like I had a personal enough relationship with the students in this course<split here>I typically do not share my depression with people<split here>I did not know others in the department, such as other faculty or instructors, who had revealed a similar identity to people in the department	yes	none		no	I typically do not share my anxiety with people	1	1	1	0	43+	1	0	0	1	0	0	1	0	0	0	0	0	0	0	1	0
1791	tenuretrack	intro	engineering	fewer101	man	0	peer	Someone who does not have depression	Someone who does not have anxiety											0	0	NA	NA	23-42	NA	NA	NA	NA	NA	NA	NA	NA	NA	NA	NA	NA	NA	NA	NA	NA
1792	instructor	upper	chemistry	101.200s	man	0	white	Someone who has or has had depression	Someone who has or has had anxiety	yes	none		yes	I typically do not share my depression with people<split here>I did not feel my depression was relevant to the course content	no					1	1	0	NA	23-42	0	1	0	0	0	0	1	0	NA	NA	NA	NA	NA	NA	NA	NA
1793	tenured	upper	physics	fewer101	man	0	white	Someone who does not have depression	Someone who does not have anxiety											0	0	NA	NA	43+	NA	NA	NA	NA	NA	NA	NA	NA	NA	NA	NA	NA	NA	NA	NA	NA
1794	tenured	intro	engineering	101.200s	man	0	white	Someone who does not have depression	Someone who does not have anxiety											0	0	NA	NA	43+	NA	NA	NA	NA	NA	NA	NA	NA	NA	NA	NA	NA	NA	NA	NA	NA
1795	instructor	upper	engineering	fewer101	man	0	peer	Someone who does not have depression	Someone who does not have anxiety											0	0	NA	NA	43+	NA	NA	NA	NA	NA	NA	NA	NA	NA	NA	NA	NA	NA	NA	NA	NA
1796	tenured	intro	engineering	fewer101	man	0	white	Someone who does not have depression	Someone who does not have anxiety											0	0	NA	NA	43+	NA	NA	NA	NA	NA	NA	NA	NA	NA	NA	NA	NA	NA	NA	NA	NA
1797	instructor	intro	biology	101.200s	man	0	white	Someone who does not have depression	Someone who does not have anxiety											0	0	NA	NA	23-42	NA	NA	NA	NA	NA	NA	NA	NA	NA	NA	NA	NA	NA	NA	NA	NA
1799	instructor	upper	biology	101.200s	woman.nb	0	peer	Someone who has or has had depression	Someone who has or has had anxiety	yes	none		yes	I had never thought about revealing my depression to all students in this course	yes	some		yes	I did not feel like I had a personal enough relationship with the students in this course	1	1	0	1	23-42	0	0	0	0	1	0	0	0	1	0	0	0	0	0	0	0
18	tenuretrack	intro	physics	fewer101	man	0	white	Someone who has or has had depression	Someone who does not have anxiety	yes	none		no	I typically do not share my depression with people<split here>I did not feel my depression was relevant to the course content						1	0	0	NA	23-42	0	1	0	0	0	0	1	0	NA	NA	NA	NA	NA	NA	NA	NA
180	tenured	upper	biology	fewer101	man	0	asian	Someone who does not have depression	Someone who does not have anxiety											0	0	NA	NA	23-42	NA	NA	NA	NA	NA	NA	NA	NA	NA	NA	NA	NA	NA	NA	NA	NA
1800	tenured	intro	physics	201.300s	man	0	white	Someone who does not have depression	Someone who does not have anxiety											0	0	NA	NA	43+	NA	NA	NA	NA	NA	NA	NA	NA	NA	NA	NA	NA	NA	NA	NA	NA
1801	tenured	intro	biology	fewer101	man	0	white	Someone who does not have depression	Someone who does not have anxiety											0	0	NA	NA	43+	NA	NA	NA	NA	NA	NA	NA	NA	NA	NA	NA	NA	NA	NA	NA	NA
1802	tenuretrack	all	engineering	101.200s	man	0	white	Someone who does not have depression	Someone who does not have anxiety											0	0	NA	NA	23-42	NA	NA	NA	NA	NA	NA	NA	NA	NA	NA	NA	NA	NA	NA	NA	NA
1803	tenured	all	physics	fewer101	man	0	white	Decline to state	Decline to state											NA	NA	NA	NA	43+	NA	NA	NA	NA	NA	NA	NA	NA	NA	NA	NA	NA	NA	NA	NA	NA
1804	instructor	all	engineering	fewer101	man	0	asian	Someone who does not have depression	Someone who does not have anxiety											0	0	NA	NA	23-42	NA	NA	NA	NA	NA	NA	NA	NA	NA	NA	NA	NA	NA	NA	NA	NA
1805	tenured	intro	engineering	101.200s	man	0	white	Someone who has or has had depression	Someone who has or has had anxiety	yes	none		no	I thought that revealing my depression to all undergraduates in this course was inappropriate<split here>I typically do not share my depression with people<split here>I did not feel my depression was relevant to the students in this course<split here>I did not feel my depression was relevant to the course content<split here>I had never thought about revealing my depression to all students in this…	yes	none		no	I thought that revealing my anxiety to all undergraduates in this course was inappropriate<split here>I typically do not share my anxiety with people<split here>I did not feel my anxiety was relevant to the students in this course<split here>I did not feel my anxiety was relevant to the course content<split here>I had never thought about revealing my anxiety to all students in this course	1	1	0	0	23-42	0	1	1	0	1	1	1	0	0	1	1	0	1	1	1	0
1807	tenured	all	chemistry	fewer101	man	0	white	Someone who has or has had depression	Someone who has or has had anxiety	yes	none		no	I did not feel my depression was relevant to the course content	yes	some		no	I did not feel my anxiety was relevant to the course content	1	1	0	1	43+	0	1	0	0	0	0	0	0	0	1	0	0	0	0	0	0
1808	instructor	intro	physics	fewer101	man	0	white	Someone who does not have depression	Someone who does not have anxiety											0	0	NA	NA	NA	NA	NA	NA	NA	NA	NA	NA	NA	NA	NA	NA	NA	NA	NA	NA	NA
1809	tenured	upper	biology	fewer101	man	0	white	Someone who does not have depression	Someone who does not have anxiety											0	0	NA	NA	43+	NA	NA	NA	NA	NA	NA	NA	NA	NA	NA	NA	NA	NA	NA	NA	NA
181	instructor	upper	other	fewer101	woman.nb	0	white	Someone who has or has had depression	Someone who has or has had anxiety	yes	none		no	I typically do not share my depression with people<split here>I did not feel my depression was relevant to the course content<split here>I had never thought about revealing my depression to all students in this course	yes	none		no	I typically do not share my anxiety with people<split here>I did not feel my anxiety was relevant to the course content<split here>I had never thought about revealing my anxiety to all students in this course	1	1	0	0	43+	0	1	0	0	1	0	1	0	0	1	0	0	1	0	1	0
1810	tenured	upper	biology	fewer101	man	0	peer	Someone who does not have depression	Someone who does not have anxiety											0	0	NA	NA	43+	NA	NA	NA	NA	NA	NA	NA	NA	NA	NA	NA	NA	NA	NA	NA	NA
1811	tenured	upper	biology	fewer101	man	0	white	Someone who has or has had depression	Someone who has or has had anxiety	yes	none		yes	I did not feel like I had a personal enough relationship with the students in this course<split here>I thought that revealing my depression to all undergraduates in this course was inappropriate<split here>I typically do not share my depression with people<split here>I did not feel my depression was relevant to the course content<split here>I had never thought about revealing my depression to all…	yes	none		yes	I did not feel like I had a personal enough relationship with the students in this course<split here>I thought that revealing my anxiety to all undergraduates in this course was inappropriate<split here>I typically do not share my anxiety with people<split here>I did not feel my anxiety was relevant to the course content<split here>I had never thought about revealing my anxiety to all students in…	1	1	0	0	43+	1	1	0	0	1	1	1	0	1	1	0	0	1	1	1	0
1812	tenured	intro	biology	201.300s	woman.nb	0	white	Someone who has or has had depression	Someone who does not have anxiety	yes	some		no	I did not feel like I had a personal enough relationship with the students in this course<split here>I typically do not share my depression with people<split here>I did not feel my depression was relevant to the course content<split here>I had never thought about revealing my depression to all students in this course						1	0	1	NA	43+	1	1	0	0	1	0	1	0	NA	NA	NA	NA	NA	NA	NA	NA
1814	tenured	upper	biology	fewer101	man	0	peer	Someone who does not have depression	Someone who does not have anxiety											0	0	NA	NA	43+	NA	NA	NA	NA	NA	NA	NA	NA	NA	NA	NA	NA	NA	NA	NA	NA
1815	tenured	intro	physics	fewer101	man	0	white	Someone who does not have depression	Someone who does not have anxiety											0	0	NA	NA	43+	NA	NA	NA	NA	NA	NA	NA	NA	NA	NA	NA	NA	NA	NA	NA	NA
1816	tenured	intro	biology	more300s	man	0	white	Decline to state	Decline to state											NA	NA	NA	NA	43+	NA	NA	NA	NA	NA	NA	NA	NA	NA	NA	NA	NA	NA	NA	NA	NA
1817	tenured	upper	biology	101.200s	woman.nb	0	white	Someone who has or has had depression	Someone who does not have anxiety	yes	none		no	I had never thought about revealing my depression to all students in this course						1	0	0	NA	43+	0	0	0	0	1	0	0	0	NA	NA	NA	NA	NA	NA	NA	NA
1818	tenured	intro	engineering	more300s	NA	NA	NA													NA	NA	NA	NA	NA	NA	NA	NA	NA	NA	NA	NA	NA	NA	NA	NA	NA	NA	NA	NA	NA
1819	tenured	intro	geosciences	fewer101	man	0	white	Someone who does not have depression	Someone who does not have anxiety											0	0	NA	NA	43+	NA	NA	NA	NA	NA	NA	NA	NA	NA	NA	NA	NA	NA	NA	NA	NA
182	instructor	upper	engineering	fewer101	man	0	white	Someone who does not have depression	Someone who does not have anxiety											0	0	NA	NA	43+	NA	NA	NA	NA	NA	NA	NA	NA	NA	NA	NA	NA	NA	NA	NA	NA
1820	instructor	upper	engineering	201.300s	woman.nb	0	white	Someone who does not have depression	Someone who does not have anxiety											0	0	NA	NA	23-42	NA	NA	NA	NA	NA	NA	NA	NA	NA	NA	NA	NA	NA	NA	NA	NA
1821	instructor	all	engineering	fewer101	woman.nb	0	white	Decline to state	Decline to state											NA	NA	NA	NA	23-42	NA	NA	NA	NA	NA	NA	NA	NA	NA	NA	NA	NA	NA	NA	NA	NA
1822	instructor	upper	physics	fewer101	man	0	white	Someone who does not have depression	Someone who has or has had anxiety						yes	none		no	I did not feel like I had a personal enough relationship with the students in this course<split here>I typically do not share my anxiety with people	0	1	NA	0	23-42	NA	NA	NA	NA	NA	NA	NA	NA	1	0	0	0	0	0	1	0
1824	tenuretrack	all	biology	101.200s	woman.nb	0	white	Someone who does not have depression	Someone who has or has had anxiety						yes	none		yes	I did not feel like I had a personal enough relationship with the students in this course<split here>I typically do not share my anxiety with people<split here>I did not feel my anxiety was relevant to the course content<split here>I did not know others in the department, such as other faculty or instructors, who had revealed a similar identity to people in the department<split here>I was concern…	0	1	NA	0	43+	NA	NA	NA	NA	NA	NA	NA	NA	1	1	0	1	0	0	1	1
1825	tenured	all	biology	101.200s	woman.nb	1	asian	Someone who does not have depression	Someone who does not have anxiety											0	0	NA	NA	23-42	NA	NA	NA	NA	NA	NA	NA	NA	NA	NA	NA	NA	NA	NA	NA	NA
1826	tenured	all	biology	101.200s	man	0	white	Someone who does not have depression	Someone who does not have anxiety											0	0	NA	NA	43+	NA	NA	NA	NA	NA	NA	NA	NA	NA	NA	NA	NA	NA	NA	NA	NA
1827	instructor	upper	biology	fewer101	man	0	white	Someone who does not have depression	Someone who does not have anxiety											0	0	NA	NA	43+	NA	NA	NA	NA	NA	NA	NA	NA	NA	NA	NA	NA	NA	NA	NA	NA
1828	tenured	upper	biology	fewer101	man	0	white	Someone who does not have depression	Someone who does not have anxiety											0	0	NA	NA	43+	NA	NA	NA	NA	NA	NA	NA	NA	NA	NA	NA	NA	NA	NA	NA	NA
1830	tenured	all	biology	201.300s	woman.nb	0	white	Someone who has or has had depression	Someone who has or has had anxiety	yes	none		no	I did not feel like I had a personal enough relationship with the students in this course<split here>I thought that revealing my depression to all undergraduates in this course was inappropriate<split here>I typically do not share my depression with people	yes	none		no	I did not feel like I had a personal enough relationship with the students in this course<split here>I thought that revealing my anxiety to all undergraduates in this course was inappropriate<split here>I typically do not share my anxiety with people	1	1	0	0	43+	1	0	0	0	0	1	1	0	1	0	0	0	0	1	1	0
1831	instructor	upper	other	fewer101	woman.nb	0	white	Someone who does not have depression	Someone who does not have anxiety											0	0	NA	NA	23-42	NA	NA	NA	NA	NA	NA	NA	NA	NA	NA	NA	NA	NA	NA	NA	NA
1832	tenured	upper	biology	fewer101	man	0	white	Someone who does not have depression	Someone who does not have anxiety											0	0	NA	NA	43+	NA	NA	NA	NA	NA	NA	NA	NA	NA	NA	NA	NA	NA	NA	NA	NA
1833	tenured	upper	engineering	fewer101	man	0	asian	Someone who does not have depression	Someone who does not have anxiety											0	0	NA	NA	43+	NA	NA	NA	NA	NA	NA	NA	NA	NA	NA	NA	NA	NA	NA	NA	NA
1834	tenured	intro	other	more300s	man	0	asian	Someone who does not have depression	Someone who does not have anxiety											0	0	NA	NA	43+	NA	NA	NA	NA	NA	NA	NA	NA	NA	NA	NA	NA	NA	NA	NA	NA
1836	tenuretrack	upper	physics	fewer101	man	0	asian	Someone who does not have depression	Someone who does not have anxiety											0	0	NA	NA	23-42	NA	NA	NA	NA	NA	NA	NA	NA	NA	NA	NA	NA	NA	NA	NA	NA
1838	tenured	all	biology	fewer101	woman.nb	0	white	Someone who does not have depression	Someone who does not have anxiety											0	0	NA	NA	43+	NA	NA	NA	NA	NA	NA	NA	NA	NA	NA	NA	NA	NA	NA	NA	NA
1839	tenuretrack	upper	physics	fewer101	man	0	asian	Someone who does not have depression	Someone who does not have anxiety											0	0	NA	NA	23-42	NA	NA	NA	NA	NA	NA	NA	NA	NA	NA	NA	NA	NA	NA	NA	NA
184	tenured	all	engineering	fewer101	man	0	asian	Decline to state	Decline to state											NA	NA	NA	NA	23-42	NA	NA	NA	NA	NA	NA	NA	NA	NA	NA	NA	NA	NA	NA	NA	NA
1840	tenured	upper	biology	fewer101	woman.nb	0	white	Someone who does not have depression	Someone who does not have anxiety											0	0	NA	NA	43+	NA	NA	NA	NA	NA	NA	NA	NA	NA	NA	NA	NA	NA	NA	NA	NA
1841	tenured	intro	physics	fewer101	man	0	white	Someone who does not have depression	Someone who does not have anxiety											0	0	NA	NA	43+	NA	NA	NA	NA	NA	NA	NA	NA	NA	NA	NA	NA	NA	NA	NA	NA
1842	tenured	upper	biology	fewer101	man	0	white	Someone who does not have depression	Someone who does not have anxiety											0	0	NA	NA	43+	NA	NA	NA	NA	NA	NA	NA	NA	NA	NA	NA	NA	NA	NA	NA	NA
1843	tenured	all	other	fewer101	man	0	white	Someone who has or has had depression	Someone who has or has had anxiety	yes	none		no	I did not feel like I had a personal enough relationship with the students in this course<split here>I thought that revealing my depression to all undergraduates in this course was inappropriate<split here>I typically do not share my depression with people<split here>I did not feel my depression was relevant to the students in this course<split here>I did not feel my depression was relevant to th…	yes	none		no	I did not feel like I had a personal enough relationship with the students in this course<split here>I thought that revealing my anxiety to all undergraduates in this course was inappropriate<split here>I typically do not share my anxiety with people<split here>I did not feel my anxiety was relevant to the students in this course<split here>I did not feel my anxiety was relevant to the course con…	1	1	0	0	43+	1	1	1	0	1	1	1	1	1	1	1	0	1	1	1	1
1844	instructor	upper	other	fewer101	woman.nb	0	white	Someone who does not have depression	Someone who does not have anxiety											0	0	NA	NA	43+	NA	NA	NA	NA	NA	NA	NA	NA	NA	NA	NA	NA	NA	NA	NA	NA
1845	tenured	upper	engineering	fewer101	man	0	white	Someone who does not have depression	Someone who does not have anxiety											0	0	NA	NA	43+	NA	NA	NA	NA	NA	NA	NA	NA	NA	NA	NA	NA	NA	NA	NA	NA
1846	tenured	upper	engineering	fewer101	man	0	peer	Someone who does not have depression	Someone who does not have anxiety											0	0	NA	NA	43+	NA	NA	NA	NA	NA	NA	NA	NA	NA	NA	NA	NA	NA	NA	NA	NA
1847	instructor	intro	biology	more300s	woman.nb	0	white	Someone who has or has had depression	Someone who has or has had anxiety	yes	none		no	I did not feel like I had a personal enough relationship with the students in this course<split here>I thought that revealing my depression to all undergraduates in this course was inappropriate<split here>I typically do not share my depression with people<split here>I did not know others in the department, such as other faculty or instructors, who had revealed a similar identity to people in the…	yes	none		no	I did not feel like I had a personal enough relationship with the students in this course<split here>I thought that revealing my anxiety to all undergraduates in this course was inappropriate<split here>I typically do not share my anxiety with people<split here>I did not know others in the department, such as other faculty or instructors, who had revealed a similar identity to people in the depar…	1	1	0	0	23-42	1	0	0	1	0	1	1	1	1	0	0	1	0	1	1	1
1848	tenured	intro	biology	more300s	woman.nb	0	peer	Someone who does not have depression	Someone who does not have anxiety											0	0	NA	NA	43+	NA	NA	NA	NA	NA	NA	NA	NA	NA	NA	NA	NA	NA	NA	NA	NA
1849	tenured	upper	engineering	fewer101	man	0	white	Someone who does not have depression	Someone who does not have anxiety											0	0	NA	NA	43+	NA	NA	NA	NA	NA	NA	NA	NA	NA	NA	NA	NA	NA	NA	NA	NA
185	tenured	upper	engineering	101.200s	man	0	white	Someone who does not have depression	Someone who does not have anxiety											0	0	NA	NA	23-42	NA	NA	NA	NA	NA	NA	NA	NA	NA	NA	NA	NA	NA	NA	NA	NA
1850	tenured	upper	physics	fewer101	man	0	white	Someone who does not have depression	Someone who does not have anxiety											0	0	NA	NA	43+	NA	NA	NA	NA	NA	NA	NA	NA	NA	NA	NA	NA	NA	NA	NA	NA
1852	instructor	all	engineering	fewer101	man	0	white	Someone who does not have depression	Someone who does not have anxiety											0	0	NA	NA	43+	NA	NA	NA	NA	NA	NA	NA	NA	NA	NA	NA	NA	NA	NA	NA	NA
1853	instructor	all	biology	fewer101	woman.nb	0	white	Someone who does not have depression	Someone who does not have anxiety											0	0	NA	NA	43+	NA	NA	NA	NA	NA	NA	NA	NA	NA	NA	NA	NA	NA	NA	NA	NA
1854	tenured	intro	biology	201.300s	woman.nb	0	white	Someone who has or has had depression	Someone who has or has had anxiety	yes	none		no	I typically do not share my depression with people	yes	none		no	I typically do not share my anxiety with people	1	1	0	0	43+	0	0	0	0	0	0	1	0	0	0	0	0	0	0	1	0
1855	instructor	intro	biology	201.300s	woman.nb	0	white	Someone who has or has had depression	Someone who has or has had anxiety	yes	none		no	I did not feel like I had a personal enough relationship with the students in this course<split here>I typically do not share my depression with people<split here>I did not feel my depression was relevant to the students in this course<split here>I did not feel my depression was relevant to the course content<split here>I had never thought about revealing my depression to all students in this cou…	yes	none		no	I did not feel like I had a personal enough relationship with the students in this course<split here>I thought that revealing my anxiety to all undergraduates in this course was inappropriate<split here>I typically do not share my anxiety with people<split here>I did not feel my anxiety was relevant to the students in this course<split here>I did not feel my anxiety was relevant to the course con…	1	1	0	0	43+	1	1	1	0	1	0	1	0	1	1	1	0	1	1	1	0
1856	instructor	upper	biology	fewer101	woman.nb	0	white	Someone who does not have depression	Someone who does not have anxiety											0	0	NA	NA	43+	NA	NA	NA	NA	NA	NA	NA	NA	NA	NA	NA	NA	NA	NA	NA	NA
1857	tenured	intro	chemistry	fewer101	woman.nb	0	white	Someone who does not have depression	Someone who does not have anxiety											0	0	NA	NA	43+	NA	NA	NA	NA	NA	NA	NA	NA	NA	NA	NA	NA	NA	NA	NA	NA
1858	tenured	upper	engineering	fewer101	man	0	white	Someone who does not have depression	Someone who does not have anxiety											0	0	NA	NA	43+	NA	NA	NA	NA	NA	NA	NA	NA	NA	NA	NA	NA	NA	NA	NA	NA
1859	tenured	upper	biology	fewer101	man	0	white	Someone who does not have depression	Someone who does not have anxiety											0	0	NA	NA	43+	NA	NA	NA	NA	NA	NA	NA	NA	NA	NA	NA	NA	NA	NA	NA	NA
186	tenured	all	engineering	fewer101	man	0	white	Someone who has or has had depression	Someone who has or has had anxiety	yes	all	I felt that revealing my depression to students in this course was appropriate<split here>I typically share my depression with people<split here>I prefer to live authentically or be open with others about my depression<split here>I wanted to be an example to my students of someone with depression<split here>I wanted to serve as a mentor to students with depression			yes	all	I felt that revealing my anxiety to students in this course was appropriate<split here>I typically share my anxiety with people<split here>I prefer to live authentically or be open with others about my anxiety<split here>I wanted to be known as a supporter of individuals with anxiety<split here>I thought revealing my anxiety could make me more relatable to students			1	1	1	1	23-42	NA	NA	NA	NA	NA	NA	NA	NA	NA	NA	NA	NA	NA	NA	NA	NA
1860	instructor	upper	engineering	fewer101	woman.nb	0	white	Someone who does not have depression	Someone who has or has had anxiety						yes	none		no	I did not feel like I had a personal enough relationship with the students in this course<split here>I typically do not share my anxiety with people<split here>I was concerned students would have a negative opinion about my anxiety	0	1	NA	0	23-42	NA	NA	NA	NA	NA	NA	NA	NA	1	0	0	0	0	0	1	1
1861	tenured	upper	biology	fewer101	man	0	white	Someone who does not have depression	Someone who does not have anxiety											0	0	NA	NA	43+	NA	NA	NA	NA	NA	NA	NA	NA	NA	NA	NA	NA	NA	NA	NA	NA
1862	instructor	intro	biology	fewer101	woman.nb	0	asian	Someone who does not have depression	Someone who does not have anxiety											0	0	NA	NA	43+	NA	NA	NA	NA	NA	NA	NA	NA	NA	NA	NA	NA	NA	NA	NA	NA
1863	tenuretrack	all	biology	101.200s	woman.nb	0	white	Someone who has or has had depression	Someone who has or has had anxiety	yes	none		yes	I did not feel my depression was relevant to the students in this course<split here>I did not feel my depression was relevant to the course content<split here>I had never thought about revealing my depression to all students in this course<split here>I was concerned that revealing my depression would result in poor course evaluations	yes	none		yes	I did not feel my anxiety was relevant to the students in this course<split here>I did not feel my anxiety was relevant to the course content<split here>I had never thought about revealing my anxiety to all students in this course<split here>I was concerned that revealing my anxiety would result in poor course evaluations	1	1	0	0	23-42	0	1	1	0	1	0	0	0	0	1	1	0	1	0	0	0
1864	tenured	intro	biology	101.200s	man	0	white	Someone who does not have depression	Someone who does not have anxiety											0	0	NA	NA	43+	NA	NA	NA	NA	NA	NA	NA	NA	NA	NA	NA	NA	NA	NA	NA	NA
1865	instructor	all	chemistry	more300s	woman.nb	0	peer	Someone who has or has had depression	Someone who does not have anxiety	yes	none		no	I thought that revealing my depression to all undergraduates in this course was inappropriate<split here>I did not feel my depression was relevant to the course content<split here>I was concerned students would have a negative opinion about my depression						1	0	0	NA	23-42	0	1	0	0	0	1	0	1	NA	NA	NA	NA	NA	NA	NA	NA
1866	tenured	upper	chemistry	fewer101	woman.nb	0	asian	Someone who does not have depression	Someone who does not have anxiety											0	0	NA	NA	23-42	NA	NA	NA	NA	NA	NA	NA	NA	NA	NA	NA	NA	NA	NA	NA	NA
1867	instructor	all	biology	101.200s	woman.nb	0	white	Someone who does not have depression	Someone who does not have anxiety											0	0	NA	NA	43+	NA	NA	NA	NA	NA	NA	NA	NA	NA	NA	NA	NA	NA	NA	NA	NA
1868	tenured	upper	engineering	fewer101	woman.nb	0	white	Someone who does not have depression	Someone who does not have anxiety											0	0	NA	NA	23-42	NA	NA	NA	NA	NA	NA	NA	NA	NA	NA	NA	NA	NA	NA	NA	NA
187	tenured	upper	biology	fewer101	man	0	white	Someone who does not have depression	Someone who does not have anxiety											0	0	NA	NA	43+	NA	NA	NA	NA	NA	NA	NA	NA	NA	NA	NA	NA	NA	NA	NA	NA
1870	tenuretrack	all	engineering	fewer101	woman.nb	0	white	Someone who does not have depression	Someone who does not have anxiety											0	0	NA	NA	23-42	NA	NA	NA	NA	NA	NA	NA	NA	NA	NA	NA	NA	NA	NA	NA	NA
1871	instructor	upper	biology	fewer101	woman.nb	0	white	Someone who has or has had depression	Someone who has or has had anxiety	yes	none		yes	I thought that revealing my depression to all undergraduates in this course was inappropriate<split here>I typically do not share my depression with people<split here>I did not feel my depression was relevant to the course content<split here>I did not know others in the department, such as other faculty or instructors, who had revealed a similar identity to people in the department<split here>I w…	yes	none		no	I thought that revealing my anxiety to all undergraduates in this course was inappropriate<split here>I typically do not share my anxiety with people<split here>I did not feel my anxiety was relevant to the course content<split here>I did not know others in the department, such as other faculty or instructors, who had revealed a similar identity to people in the department<split here>I was concer…	1	1	0	0	43+	0	1	0	1	0	1	1	1	0	1	0	1	0	1	1	1
1873	tenured	intro	engineering	101.200s	man	0	white	Decline to state	Decline to state											NA	NA	NA	NA	43+	NA	NA	NA	NA	NA	NA	NA	NA	NA	NA	NA	NA	NA	NA	NA	NA
1874	tenuretrack	upper	engineering	fewer101	woman.nb	0	peer	Someone who does not have depression	Someone who does not have anxiety											0	0	NA	NA	23-42	NA	NA	NA	NA	NA	NA	NA	NA	NA	NA	NA	NA	NA	NA	NA	NA
1875	instructor	intro	chemistry	101.200s	man	0	white	Someone who does not have depression	Someone who has or has had anxiety						yes	none		no	I did not feel like I had a personal enough relationship with the students in this course<split here>I thought that revealing my anxiety to all undergraduates in this course was inappropriate<split here>I typically do not share my anxiety with people<split here>I did not feel my anxiety was relevant to the students in this course<split here>I did not feel my anxiety was relevant to the course con…	0	1	NA	0	23-42	NA	NA	NA	NA	NA	NA	NA	NA	1	1	1	1	1	1	1	0
1876	tenured	all	biology	fewer101	man	0	white	Someone who does not have depression	Someone who does not have anxiety											0	0	NA	NA	43+	NA	NA	NA	NA	NA	NA	NA	NA	NA	NA	NA	NA	NA	NA	NA	NA
1877	instructor	intro	physics	more300s	man	0	white	Someone who has or has had depression	Someone who has or has had anxiety	yes	some		yes	I did not feel like I had a personal enough relationship with the students in this course<split here>I typically do not share my depression with people<split here>I did not know others in the department, such as other faculty or instructors, who had revealed a similar identity to people in the department<split here>I was concerned students would have a negative opinion about my depression<split h…	yes	some		yes	I did not feel like I had a personal enough relationship with the students in this course<split here>I typically do not share my anxiety with people<split here>I did not know others in the department, such as other faculty or instructors, who had revealed a similar identity to people in the department<split here>I was concerned students would have a negative opinion about my anxiety<split here>I …	1	1	1	1	23-42	1	0	0	1	0	0	1	1	1	0	0	1	0	0	1	1
1878	instructor	upper	biology	fewer101	woman.nb	1	white	Someone who has or has had depression	Someone who has or has had anxiety	yes	all	I felt that revealing my depression to students in this course was appropriate<split here>I typically share my depression with people<split here>I felt my depression was relevant to the students in this course<split here>I felt my depression was relevant to the course content<split here>I prefer to live authentically or be open with others about my depression<split here>I wanted to be an example …			yes	all	I felt that revealing my anxiety to students in this course was appropriate<split here>I typically share my anxiety with people<split here>I felt my anxiety was relevant to the students in this course<split here>I felt my anxiety was relevant to the course content<split here>I prefer to live authentically or be open with others about my anxiety<split here>I wanted to be an example to my students …			1	1	1	1	43+	NA	NA	NA	NA	NA	NA	NA	NA	NA	NA	NA	NA	NA	NA	NA	NA
1879	tenuretrack	all	biology	fewer101	man	0	white	Someone who does not have depression	Someone who does not have anxiety											0	0	NA	NA	43+	NA	NA	NA	NA	NA	NA	NA	NA	NA	NA	NA	NA	NA	NA	NA	NA
188	tenuretrack	upper	biology	fewer101	man	0	white	Someone who has or has had depression	Someone who does not have anxiety	yes	none		no	I typically do not share my depression with people						1	0	0	NA	43+	0	0	0	0	0	0	1	0	NA	NA	NA	NA	NA	NA	NA	NA
1880	tenured	upper	biology	fewer101	woman.nb	0	white	Someone who does not have depression	Someone who has or has had anxiety						yes	none		no	I thought that revealing my anxiety to all undergraduates in this course was inappropriate<split here>I did not feel my anxiety was relevant to the course content<split here>I had never thought about revealing my anxiety to all students in this course	0	1	NA	0	43+	NA	NA	NA	NA	NA	NA	NA	NA	0	1	0	0	1	1	0	0
1881	instructor	upper	biology	fewer101	man	0	white	Someone who does not have depression	Someone who has or has had anxiety						yes	none		no	I did not feel like I had a personal enough relationship with the students in this course<split here>I thought that revealing my anxiety to all undergraduates in this course was inappropriate<split here>I did not feel my anxiety was relevant to the students in this course<split here>I did not feel my anxiety was relevant to the course content<split here>I had never thought about revealing my anxi…	0	1	NA	0	43+	NA	NA	NA	NA	NA	NA	NA	NA	1	1	1	0	1	1	0	0
1882	tenuretrack	upper	geosciences	fewer101	woman.nb	1	white	Someone who has or has had depression	Someone who has or has had anxiety	yes	none		yes	I typically do not share my depression with people<split here>I did not know others in the department, such as other faculty or instructors, who had revealed a similar identity to people in the department	yes	none		yes	I did not know others in the department, such as other faculty or instructors, who had revealed a similar identity to people in the department	1	1	0	0	23-42	0	0	0	1	0	0	1	0	0	0	0	1	0	0	0	0
1883	tenuretrack	upper	biology	fewer101	woman.nb	0	white	Someone who does not have depression	Someone who has or has had anxiety						yes	none		no	I did not feel my anxiety was relevant to the students in this course<split here>I did not feel my anxiety was relevant to the course content<split here>I did not know others in the department, such as other faculty or instructors, who had revealed a similar identity to people in the department<split here>I had never thought about revealing my anxiety to all students in this course<split here>I w…	0	1	NA	0	23-42	NA	NA	NA	NA	NA	NA	NA	NA	0	1	1	1	1	0	0	1
1884	tenured	intro	physics	fewer101	man	0	asian	Someone who does not have depression	Someone who does not have anxiety											0	0	NA	NA	43+	NA	NA	NA	NA	NA	NA	NA	NA	NA	NA	NA	NA	NA	NA	NA	NA
1885	instructor	upper	biology	fewer101	woman.nb	0	white	Someone who has or has had depression	Someone who has or has had anxiety	yes	some		no	I thought that revealing my depression to all undergraduates in this course was inappropriate<split here>I typically do not share my depression with people<split here>I did not feel my depression was relevant to the course content<split here>I did not know others in the department, such as other faculty or instructors, who had revealed a similar identity to people in the department<split here>I h…	yes	some		no	I thought that revealing my anxiety to all undergraduates in this course was inappropriate<split here>I typically do not share my anxiety with people<split here>I did not feel my anxiety was relevant to the course content<split here>I did not know others in the department, such as other faculty or instructors, who had revealed a similar identity to people in the department<split here>I had never …	1	1	1	1	23-42	0	1	0	1	1	1	1	1	0	1	0	1	1	1	1	1
1886	tenured	upper	engineering	fewer101	man	0	white	Someone who does not have depression	Someone who does not have anxiety											0	0	NA	NA	43+	NA	NA	NA	NA	NA	NA	NA	NA	NA	NA	NA	NA	NA	NA	NA	NA
1887	tenured	upper	engineering	fewer101	woman.nb	0	white	Someone who has or has had depression	Someone who has or has had anxiety	yes	none		no	I thought that revealing my depression to all undergraduates in this course was inappropriate<split here>I typically do not share my depression with people<split here>I did not feel my depression was relevant to the students in this course<split here>I did not feel my depression was relevant to the course content<split here>I did not know others in the department, such as other faculty or instruc…	yes	none		no	I thought that revealing my anxiety to all undergraduates in this course was inappropriate<split here>I typically do not share my anxiety with people<split here>I did not feel my anxiety was relevant to the students in this course<split here>I did not feel my anxiety was relevant to the course content<split here>I did not know others in the department, such as other faculty or instructors, who ha…	1	1	0	0	43+	0	1	1	1	0	1	1	0	0	1	1	1	0	1	1	0
1888	instructor	all	biology	more300s	woman.nb	0	white	Someone who does not have depression	Someone who has or has had anxiety						yes	none		no	I did not feel like I had a personal enough relationship with the students in this course<split here>I was concerned students would have a negative opinion about my anxiety<split here>I was concerned that revealing my anxiety would result in poor course evaluations	0	1	NA	0	23-42	NA	NA	NA	NA	NA	NA	NA	NA	1	0	0	0	0	0	0	1
1889	instructor	intro	engineering	more300s	man	0	white	Someone who does not have depression	Someone who has or has had anxiety						yes	some		yes		0	1	NA	1	43+	NA	NA	NA	NA	NA	NA	NA	NA	NA	NA	NA	NA	NA	NA	NA	NA
189	tenured	intro	engineering	fewer101	woman.nb	0	white	Someone who does not have depression	Someone who has or has had anxiety						yes	none		no	I typically do not share my anxiety with people<split here>I did not feel my anxiety was relevant to the students in this course<split here>I did not feel my anxiety was relevant to the course content<split here>I had never thought about revealing my anxiety to all students in this course	0	1	NA	0	43+	NA	NA	NA	NA	NA	NA	NA	NA	0	1	1	0	1	0	1	0
1890	tenured	upper	biology	fewer101	man	0	asian	Someone who does not have depression	Someone who does not have anxiety											0	0	NA	NA	43+	NA	NA	NA	NA	NA	NA	NA	NA	NA	NA	NA	NA	NA	NA	NA	NA
1891	tenured	intro	biology	101.200s	man	1	white	Someone who has or has had depression	Someone who has or has had anxiety	yes	none		no	I did not feel like I had a personal enough relationship with the students in this course<split here>I thought that revealing my depression to all undergraduates in this course was inappropriate<split here>I typically do not share my depression with people<split here>I did not feel my depression was relevant to the students in this course<split here>I did not feel my depression was relevant to th…	yes	none		no	I did not feel like I had a personal enough relationship with the students in this course<split here>I thought that revealing my anxiety to all undergraduates in this course was inappropriate<split here>I typically do not share my anxiety with people<split here>I did not feel my anxiety was relevant to the students in this course<split here>I did not feel my anxiety was relevant to the course con…	1	1	0	0	43+	1	1	1	0	1	1	1	1	1	1	1	0	1	1	1	1
1892	tenuretrack	all	chemistry	101.200s	man	0	white	Someone who does not have depression	Someone who does not have anxiety											0	0	NA	NA	23-42	NA	NA	NA	NA	NA	NA	NA	NA	NA	NA	NA	NA	NA	NA	NA	NA
1893	instructor	intro	biology	101.200s	woman.nb	0	white	Someone who does not have depression	Someone who does not have anxiety											0	0	NA	NA	43+	NA	NA	NA	NA	NA	NA	NA	NA	NA	NA	NA	NA	NA	NA	NA	NA
1894	instructor	intro	biology	201.300s	woman.nb	0	white	Someone who has or has had depression	Someone who has or has had anxiety	yes	none		yes	I typically do not share my depression with people<split here>I did not know others in the department, such as other faculty or instructors, who had revealed a similar identity to people in the department<split here>I had never thought about revealing my depression to all students in this course	yes	none		no	I typically do not share my anxiety with people<split here>I did not know others in the department, such as other faculty or instructors, who had revealed a similar identity to people in the department	1	1	0	0	23-42	0	0	0	1	1	0	1	0	0	0	0	1	0	0	1	0
1895	tenured	upper	engineering	fewer101	woman.nb	0	white	Someone who does not have depression	Someone who does not have anxiety											0	0	NA	NA	23-42	NA	NA	NA	NA	NA	NA	NA	NA	NA	NA	NA	NA	NA	NA	NA	NA
1896	instructor	intro	biology	fewer101	man	0	white	Someone who has or has had depression	Someone who has or has had anxiety	yes	none		no	I typically do not share my depression with people<split here>I did not feel my depression was relevant to the students in this course<split here>I did not feel my depression was relevant to the course content<split here>I had never thought about revealing my depression to all students in this course	yes	none		no	I typically do not share my anxiety with people<split here>I did not feel my anxiety was relevant to the students in this course<split here>I did not feel my anxiety was relevant to the course content<split here>I had never thought about revealing my anxiety to all students in this course	1	1	0	0	43+	0	1	1	0	1	0	1	0	0	1	1	0	1	0	1	0
1897	tenuretrack	all	other	fewer101	man	0	white	Someone who does not have depression	Someone who does not have anxiety											0	0	NA	NA	23-42	NA	NA	NA	NA	NA	NA	NA	NA	NA	NA	NA	NA	NA	NA	NA	NA
1898	tenured	intro	biology	more300s	man	0	white	Someone who does not have depression	Someone who does not have anxiety											0	0	NA	NA	43+	NA	NA	NA	NA	NA	NA	NA	NA	NA	NA	NA	NA	NA	NA	NA	NA
1899	tenuretrack	intro	biology	101.200s	man	0	white	Someone who has or has had depression	Someone who does not have anxiety	yes	none		no	I did not feel like I had a personal enough relationship with the students in this course<split here>I typically do not share my depression with people<split here>I had never thought about revealing my depression to all students in this course						1	0	0	NA	23-42	1	0	0	0	1	0	1	0	NA	NA	NA	NA	NA	NA	NA	NA
19	tenured	upper	engineering	fewer101	man	0	white	Someone who does not have depression	Someone who has or has had anxiety						no					0	1	NA	NA	43+	NA	NA	NA	NA	NA	NA	NA	NA	NA	NA	NA	NA	NA	NA	NA	NA
190	tenured	intro	physics	fewer101	man	0	asian	Someone who does not have depression	Someone who does not have anxiety											0	0	NA	NA	43+	NA	NA	NA	NA	NA	NA	NA	NA	NA	NA	NA	NA	NA	NA	NA	NA
1901	tenured	intro	chemistry	201.300s	man	0	white	Someone who does not have depression	Someone who does not have anxiety											0	0	NA	NA	43+	NA	NA	NA	NA	NA	NA	NA	NA	NA	NA	NA	NA	NA	NA	NA	NA
1902	instructor	all	biology	fewer101	NA	1	white	Someone who has or has had depression	Someone who has or has had anxiety	no					no					1	1	NA	NA	23-42	NA	NA	NA	NA	NA	NA	NA	NA	NA	NA	NA	NA	NA	NA	NA	NA
1903	instructor	upper	biology	fewer101	woman.nb	0	white	Someone who does not have depression	Someone who has or has had anxiety						yes	some		yes	I thought that revealing my anxiety to all undergraduates in this course was inappropriate<split here>I typically do not share my anxiety with people<split here>I did not feel my anxiety was relevant to the students in this course<split here>I did not feel my anxiety was relevant to the course content<split here>I was concerned students would have a negative opinion about my anxiety<split here>I …	0	1	NA	1	43+	NA	NA	NA	NA	NA	NA	NA	NA	0	1	1	0	0	1	1	1
1904	tenured	intro	other	fewer101	woman.nb	0	white	Someone who has or has had depression	Someone who does not have anxiety	yes	some		no	I did not feel like I had a personal enough relationship with the students in this course<split here>I thought that revealing my depression to all undergraduates in this course was inappropriate<split here>I typically do not share my depression with people<split here>I did not feel my depression was relevant to the students in this course<split here>I did not feel my depression was relevant to th…						1	0	1	NA	43+	1	1	1	1	1	1	1	1	NA	NA	NA	NA	NA	NA	NA	NA
1905	tenured	upper	biology	fewer101	man	0	white	Someone who does not have depression	Someone who does not have anxiety											0	0	NA	NA	43+	NA	NA	NA	NA	NA	NA	NA	NA	NA	NA	NA	NA	NA	NA	NA	NA
1907	tenured	upper	biology	fewer101	man	0	white	Someone who does not have depression	Someone who does not have anxiety											0	0	NA	NA	43+	NA	NA	NA	NA	NA	NA	NA	NA	NA	NA	NA	NA	NA	NA	NA	NA
1908	instructor	all	engineering	101.200s	man	0	white	Someone who does not have depression	Someone who does not have anxiety											0	0	NA	NA	43+	NA	NA	NA	NA	NA	NA	NA	NA	NA	NA	NA	NA	NA	NA	NA	NA
1909	tenuretrack	all	engineering	fewer101	woman.nb	0	white	Someone who does not have depression	Someone who does not have anxiety											0	0	NA	NA	23-42	NA	NA	NA	NA	NA	NA	NA	NA	NA	NA	NA	NA	NA	NA	NA	NA
191	tenured	upper	engineering	fewer101	man	0	asian	Someone who does not have depression	Someone who does not have anxiety											0	0	NA	NA	43+	NA	NA	NA	NA	NA	NA	NA	NA	NA	NA	NA	NA	NA	NA	NA	NA
1910	tenuretrack	upper	engineering	fewer101	woman.nb	0	white	Someone who does not have depression	Someone who has or has had anxiety						yes	none		no	I did not feel like I had a personal enough relationship with the students in this course	0	1	NA	0	23-42	NA	NA	NA	NA	NA	NA	NA	NA	1	0	0	0	0	0	0	0
1911	tenuretrack	intro	physics	fewer101	woman.nb	0	white	Someone who has or has had depression	Someone who has or has had anxiety	yes	none		no	I thought that revealing my depression to all undergraduates in this course was inappropriate<split here>I typically do not share my depression with people<split here>I had never thought about revealing my depression to all students in this course	yes	none		no	I typically do not share my anxiety with people<split here>I had never thought about revealing my anxiety to all students in this course	1	1	0	0	23-42	0	0	0	0	1	1	1	0	0	0	0	0	1	0	1	0
1913	instructor	upper	engineering	fewer101	man	0	white	Someone who does not have depression	Someone who has or has had anxiety						yes	none		no	I typically do not share my anxiety with people<split here>I did not feel my anxiety was relevant to the students in this course<split here>I did not feel my anxiety was relevant to the course content	0	1	NA	0	43+	NA	NA	NA	NA	NA	NA	NA	NA	0	1	1	0	0	0	1	0
1914	instructor	all	chemistry	more300s	woman.nb	0	white	Someone who has or has had depression	Someone who has or has had anxiety	yes	some		yes	I did not feel like I had a personal enough relationship with the students in this course<split here>I thought that revealing my depression to all undergraduates in this course was inappropriate<split here>I typically do not share my depression with people<split here>I did not feel my depression was relevant to the course content<split here>I did not know others in the department, such as other f…	yes	some		yes	I did not feel like I had a personal enough relationship with the students in this course<split here>I thought that revealing my anxiety to all undergraduates in this course was inappropriate<split here>I typically do not share my anxiety with people<split here>I did not feel my anxiety was relevant to the students in this course<split here>I did not feel my anxiety was relevant to the course con…	1	1	1	1	43+	1	1	0	1	1	1	1	1	1	1	1	1	1	1	1	1
1915	tenured	upper	biology	fewer101	man	0	white	Someone who does not have depression	Someone who does not have anxiety											0	0	NA	NA	43+	NA	NA	NA	NA	NA	NA	NA	NA	NA	NA	NA	NA	NA	NA	NA	NA
1916	instructor	intro	chemistry	more300s	woman.nb	0	white	Someone who does not have depression	Someone who has or has had anxiety						yes	none		no	I did not feel like I had a personal enough relationship with the students in this course<split here>I thought that revealing my anxiety to all undergraduates in this course was inappropriate<split here>I typically do not share my anxiety with people<split here>I did not feel my anxiety was relevant to the students in this course<split here>I did not feel my anxiety was relevant to the course con…	0	1	NA	0	43+	NA	NA	NA	NA	NA	NA	NA	NA	1	1	1	1	1	1	1	0
1917	tenuretrack	upper	biology	fewer101	man	0	asian	Someone who does not have depression	Someone who does not have anxiety											0	0	NA	NA	23-42	NA	NA	NA	NA	NA	NA	NA	NA	NA	NA	NA	NA	NA	NA	NA	NA
1918	tenured	upper	biology	fewer101	man	0	white	Someone who does not have depression	Someone who does not have anxiety											0	0	NA	NA	43+	NA	NA	NA	NA	NA	NA	NA	NA	NA	NA	NA	NA	NA	NA	NA	NA
1919	tenured	upper	engineering	fewer101	man	0	asian	Someone who does not have depression	Someone who does not have anxiety											0	0	NA	NA	43+	NA	NA	NA	NA	NA	NA	NA	NA	NA	NA	NA	NA	NA	NA	NA	NA
192	instructor	intro	biology	more300s	man	0	white	Someone who does not have depression	Someone who has or has had anxiety						yes	none		no	I did not feel like I had a personal enough relationship with the students in this course<split here>I thought that revealing my anxiety to all undergraduates in this course was inappropriate<split here>I did not feel my anxiety was relevant to the students in this course<split here>I did not feel my anxiety was relevant to the course content	0	1	NA	0	43+	NA	NA	NA	NA	NA	NA	NA	NA	1	1	1	0	0	1	0	0
1920	tenured	upper	engineering	fewer101	man	0	asian	Someone who does not have depression	Someone who does not have anxiety											0	0	NA	NA	43+	NA	NA	NA	NA	NA	NA	NA	NA	NA	NA	NA	NA	NA	NA	NA	NA
1921	tenured	intro	engineering	fewer101	woman.nb	0	white	Someone who has or has had depression	Someone who has or has had anxiety	yes	all	I prefer to live authentically or be open with others about my depression<split here>I wanted to be known as a supporter of individuals with depression			yes	none		no	I typically do not share my anxiety with people	1	1	1	0	43+	NA	NA	NA	NA	NA	NA	NA	NA	0	0	0	0	0	0	1	0
1922	instructor	upper	engineering	fewer101	man	0	white	Someone who does not have depression	Someone who has or has had anxiety						yes	some		yes	I did not know others in the department, such as other faculty or instructors, who had revealed a similar identity to people in the department	0	1	NA	1	43+	NA	NA	NA	NA	NA	NA	NA	NA	0	0	0	1	0	0	0	0
1923	tenuretrack	upper	biology	fewer101	man	1	white	Someone who has or has had depression	Someone who has or has had anxiety	yes	none		no	I thought that revealing my depression to all undergraduates in this course was inappropriate<split here>I typically do not share my depression with people<split here>I did not feel my depression was relevant to the course content<split here>I had never thought about revealing my depression to all students in this course<split here>I was concerned students would have a negative opinion about my d…	yes	none		no	I thought that revealing my anxiety to all undergraduates in this course was inappropriate<split here>I typically do not share my anxiety with people<split here>I did not feel my anxiety was relevant to the course content<split here>I had never thought about revealing my anxiety to all students in this course<split here>I was concerned students would have a negative opinion about my anxiety	1	1	0	0	23-42	0	1	0	0	1	1	1	1	0	1	0	0	1	1	1	1
1924	tenured	upper	biology	201.300s	man	0	white	Someone who has or has had depression	Someone who does not have anxiety	yes	none		no	I thought that revealing my depression to all undergraduates in this course was inappropriate<split here>I typically do not share my depression with people<split here>I did not feel my depression was relevant to the students in this course<split here>I did not feel my depression was relevant to the course content<split here>I did not know others in the department, such as other faculty or instruc…						1	0	0	NA	43+	0	1	1	1	0	1	1	0	NA	NA	NA	NA	NA	NA	NA	NA
1925	instructor	all	geosciences	101.200s	woman.nb	0	white	Someone who has or has had depression	Someone who has or has had anxiety	yes	some		yes	I was concerned students would have a negative opinion about my depression	yes	none		no	I typically do not share my anxiety with people	1	1	1	0	23-42	0	0	0	0	0	0	0	1	0	0	0	0	0	0	1	0
1926	instructor	upper	engineering	fewer101	man	0	white	Someone who does not have depression	Someone who does not have anxiety											0	0	NA	NA	43+	NA	NA	NA	NA	NA	NA	NA	NA	NA	NA	NA	NA	NA	NA	NA	NA
1927	tenured	intro	biology	101.200s	man	0	white	Someone who does not have depression	Someone who does not have anxiety											0	0	NA	NA	43+	NA	NA	NA	NA	NA	NA	NA	NA	NA	NA	NA	NA	NA	NA	NA	NA
1928	tenured	upper	engineering	fewer101	man	0	white	Someone who does not have depression	Someone who does not have anxiety											0	0	NA	NA	43+	NA	NA	NA	NA	NA	NA	NA	NA	NA	NA	NA	NA	NA	NA	NA	NA
1929	instructor	intro	biology	more300s	man	0	white	Someone who has or has had depression	Someone who does not have anxiety	yes	some		no	I typically do not share my depression with people<split here>I did not feel my depression was relevant to the students in this course						1	0	1	NA	43+	0	0	1	0	0	0	1	0	NA	NA	NA	NA	NA	NA	NA	NA
193	tenured	upper	biology	fewer101	woman.nb	0	NA	Decline to state	Decline to state											NA	NA	NA	NA	43+	NA	NA	NA	NA	NA	NA	NA	NA	NA	NA	NA	NA	NA	NA	NA	NA
1930	tenured	upper	biology	fewer101	man	0	white	Someone who has or has had depression	Someone who has or has had anxiety	yes	none		no	I typically do not share my depression with people<split here>I had never thought about revealing my depression to all students in this course<split here>I was concerned students would have a negative opinion about my depression<split here>I was concerned that revealing my depression would result in poor course evaluations	yes	none		no	I typically do not share my anxiety with people<split here>I had never thought about revealing my anxiety to all students in this course<split here>I was concerned students would have a negative opinion about my anxiety<split here>I was concerned that revealing my anxiety would result in poor course evaluations	1	1	0	0	43+	0	0	0	0	1	0	1	1	0	0	0	0	1	0	1	1
1931	instructor	upper	engineering	fewer101	woman.nb	0	white	Someone who does not have depression	Someone who has or has had anxiety						yes	none		yes	I thought that revealing my anxiety to all undergraduates in this course was inappropriate<split here>I did not feel my anxiety was relevant to the course content<split here>I did not know others in the department, such as other faculty or instructors, who had revealed a similar identity to people in the department<split here>I was concerned students would have a negative opinion about my anxiety…	0	1	NA	0	43+	NA	NA	NA	NA	NA	NA	NA	NA	0	1	0	1	0	1	0	1
1932	instructor	all	biology	201.300s	man	0	peer	Someone who does not have depression	Someone who does not have anxiety											0	0	NA	NA	23-42	NA	NA	NA	NA	NA	NA	NA	NA	NA	NA	NA	NA	NA	NA	NA	NA
1933	tenured	upper	biology	fewer101	man	0	peer	Someone who does not have depression	Someone who does not have anxiety											0	0	NA	NA	43+	NA	NA	NA	NA	NA	NA	NA	NA	NA	NA	NA	NA	NA	NA	NA	NA
1934	tenuretrack	upper	engineering	fewer101	woman.nb	0	asian	Someone who has or has had depression	Someone who has or has had anxiety	yes	none		no	I did not feel like I had a personal enough relationship with the students in this course	yes	none		no	I did not feel like I had a personal enough relationship with the students in this course	1	1	0	0	23-42	1	0	0	0	0	0	0	0	1	0	0	0	0	0	0	0
1935	instructor	upper	biology	101.200s	man	0	asian	Someone who has or has had depression	Someone who does not have anxiety	yes	none		yes	I did not feel like I had a personal enough relationship with the students in this course<split here>I thought that revealing my depression to all undergraduates in this course was inappropriate<split here>I typically do not share my depression with people						1	0	0	NA	43+	1	0	0	0	0	1	1	0	NA	NA	NA	NA	NA	NA	NA	NA
1936	instructor	upper	biology	101.200s	woman.nb	0	white	Decline to state	Decline to state											NA	NA	NA	NA	43+	NA	NA	NA	NA	NA	NA	NA	NA	NA	NA	NA	NA	NA	NA	NA	NA
1937	tenured	all	chemistry	fewer101	woman.nb	0	white	Someone who does not have depression	Someone who does not have anxiety											0	0	NA	NA	43+	NA	NA	NA	NA	NA	NA	NA	NA	NA	NA	NA	NA	NA	NA	NA	NA
1938	tenuretrack	all	biology	fewer101	woman.nb	0	white	Someone who does not have depression	Someone who has or has had anxiety						yes	all	I knew others in the department, such as other faculty or instructors, who have revealed a similar identity to people in the department<split here>I prefer to live authentically or be open with others about my anxiety<split here>I wanted to be an example to my students of someone with anxiety<split here>I wanted to serve as a mentor to students with anxiety<split here>I wanted to be known as a su…			0	1	NA	1	23-42	NA	NA	NA	NA	NA	NA	NA	NA	NA	NA	NA	NA	NA	NA	NA	NA
1939	instructor	intro	other	fewer101	man	0	white	Someone who does not have depression	Someone who does not have anxiety											0	0	NA	NA	43+	NA	NA	NA	NA	NA	NA	NA	NA	NA	NA	NA	NA	NA	NA	NA	NA
194	tenuretrack	intro	biology	101.200s	woman.nb	0	white	Someone who does not have depression	Someone who has or has had anxiety						yes	none		no	I thought that revealing my anxiety to all undergraduates in this course was inappropriate<split here>I typically do not share my anxiety with people<split here>I did not feel my anxiety was relevant to the students in this course<split here>I did not feel my anxiety was relevant to the course content	0	1	NA	0	43+	NA	NA	NA	NA	NA	NA	NA	NA	0	1	1	0	0	1	1	0
1940	tenured	upper	biology	fewer101	woman.nb	0	white	Someone who does not have depression	Someone who does not have anxiety											0	0	NA	NA	43+	NA	NA	NA	NA	NA	NA	NA	NA	NA	NA	NA	NA	NA	NA	NA	NA
1941	instructor	intro	biology	fewer101	man	0	white	Someone who has or has had depression	Someone who has or has had anxiety	yes	none		no	I did not feel like I had a personal enough relationship with the students in this course<split here>I typically do not share my depression with people<split here>I did not feel my depression was relevant to the students in this course<split here>I did not feel my depression was relevant to the course content<split here>I had never thought about revealing my depression to all students in this cou…	yes	none		no	I did not feel like I had a personal enough relationship with the students in this course<split here>I typically do not share my anxiety with people<split here>I did not feel my anxiety was relevant to the students in this course<split here>I did not feel my anxiety was relevant to the course content<split here>I had never thought about revealing my anxiety to all students in this course<split he…	1	1	0	0	43+	1	1	1	0	1	0	1	0	1	1	1	0	1	0	1	0
1942	tenured	upper	engineering	fewer101	woman.nb	0	peer	Someone who does not have depression	Someone who does not have anxiety											0	0	NA	NA	43+	NA	NA	NA	NA	NA	NA	NA	NA	NA	NA	NA	NA	NA	NA	NA	NA
1943	tenured	all	engineering	fewer101	man	0	white	Someone who does not have depression	Someone who does not have anxiety											0	0	NA	NA	43+	NA	NA	NA	NA	NA	NA	NA	NA	NA	NA	NA	NA	NA	NA	NA	NA
1944	instructor	upper	engineering	fewer101	man	0	white	Someone who does not have depression	Someone who does not have anxiety											0	0	NA	NA	43+	NA	NA	NA	NA	NA	NA	NA	NA	NA	NA	NA	NA	NA	NA	NA	NA
1945	tenured	upper	geosciences	fewer101	man	0	white	Someone who does not have depression	Someone who has or has had anxiety						yes	all	I felt like I had a personal relationship with the students in the course<split here>I felt that revealing my anxiety to students in this course was appropriate<split here>I felt my anxiety was relevant to the students in this course<split here>I wanted to be an example to my students of someone with anxiety<split here>I wanted to serve as a mentor to students with anxiety<split here>I wanted to …			0	1	NA	1	23-42	NA	NA	NA	NA	NA	NA	NA	NA	NA	NA	NA	NA	NA	NA	NA	NA
1946	tenuretrack	intro	chemistry	more300s	woman.nb	0	white	Someone who does not have depression	Someone who does not have anxiety											0	0	NA	NA	23-42	NA	NA	NA	NA	NA	NA	NA	NA	NA	NA	NA	NA	NA	NA	NA	NA
1947	tenuretrack	intro	biology	101.200s	woman.nb	0	white	Someone who does not have depression	Someone who has or has had anxiety						yes	none		no	I thought that revealing my anxiety to all undergraduates in this course was inappropriate<split here>I typically do not share my anxiety with people<split here>I did not feel my anxiety was relevant to the students in this course<split here>I did not feel my anxiety was relevant to the course content<split here>I was concerned that revealing my anxiety would result in poor course evaluations<spl…	0	1	NA	0	23-42	NA	NA	NA	NA	NA	NA	NA	NA	0	1	1	0	0	1	1	0
1948	tenured	all	engineering	fewer101	man	0	asian	Decline to state	Decline to state											NA	NA	NA	NA	43+	NA	NA	NA	NA	NA	NA	NA	NA	NA	NA	NA	NA	NA	NA	NA	NA
1949	tenured	intro	physics	fewer101	man	0	white	Someone who does not have depression	Someone who does not have anxiety											0	0	NA	NA	43+	NA	NA	NA	NA	NA	NA	NA	NA	NA	NA	NA	NA	NA	NA	NA	NA
195	tenured	intro	engineering	fewer101	man	0	white	Someone who does not have depression	Someone who does not have anxiety											0	0	NA	NA	43+	NA	NA	NA	NA	NA	NA	NA	NA	NA	NA	NA	NA	NA	NA	NA	NA
1950	tenured	upper	engineering	fewer101	man	0	white	Someone who does not have depression	Someone who does not have anxiety											0	0	NA	NA	43+	NA	NA	NA	NA	NA	NA	NA	NA	NA	NA	NA	NA	NA	NA	NA	NA
1951	tenured	upper	engineering	fewer101	man	0	white	Someone who does not have depression	Someone who does not have anxiety											0	0	NA	NA	43+	NA	NA	NA	NA	NA	NA	NA	NA	NA	NA	NA	NA	NA	NA	NA	NA
1952	instructor	upper	engineering	fewer101	woman.nb	0	white	Someone who does not have depression	Someone who does not have anxiety											0	0	NA	NA	43+	NA	NA	NA	NA	NA	NA	NA	NA	NA	NA	NA	NA	NA	NA	NA	NA
1953	tenuretrack	all	biology	101.200s	man	1	NA	Someone who has or has had depression	Someone who has or has had anxiety	yes	some		yes	I did not feel my depression was relevant to the students in this course	yes	some		yes	I did not feel my anxiety was relevant to the students in this course	1	1	1	1	23-42	0	0	1	0	0	0	0	0	0	0	1	0	0	0	0	0
1954	tenured	all	biology	fewer101	man	0	white	Someone who does not have depression	Someone who has or has had anxiety						yes	none		yes	I did not feel like I had a personal enough relationship with the students in this course<split here>I thought that revealing my anxiety to all undergraduates in this course was inappropriate<split here>I typically do not share my anxiety with people<split here>I did not feel my anxiety was relevant to the students in this course<split here>I did not feel my anxiety was relevant to the course con…	0	1	NA	0	23-42	NA	NA	NA	NA	NA	NA	NA	NA	1	1	1	0	0	1	1	0
1955	tenuretrack	upper	other	fewer101	woman.nb	NA	white	Decline to state	Someone who has or has had anxiety						yes	none		no	I thought that revealing my anxiety to all undergraduates in this course was inappropriate<split here>I was concerned students would have a negative opinion about my anxiety	NA	1	NA	0	23-42	NA	NA	NA	NA	NA	NA	NA	NA	0	0	0	0	0	1	0	1
1956	instructor	upper	engineering	101.200s	man	0	peer	Someone who has or has had depression	Someone who has or has had anxiety	yes	none		no	I did not feel like I had a personal enough relationship with the students in this course<split here>I thought that revealing my depression to all undergraduates in this course was inappropriate<split here>I typically do not share my depression with people<split here>I did not feel my depression was relevant to the students in this course<split here>I did not feel my depression was relevant to th…	yes	none		no	I did not feel like I had a personal enough relationship with the students in this course<split here>I thought that revealing my anxiety to all undergraduates in this course was inappropriate<split here>I typically do not share my anxiety with people<split here>I did not feel my anxiety was relevant to the students in this course<split here>I did not feel my anxiety was relevant to the course con…	1	1	0	0	43+	1	1	1	0	0	1	1	0	1	1	1	0	1	1	1	0
1957	tenured	intro	chemistry	more300s	woman.nb	0	white	Someone who does not have depression	Someone who does not have anxiety											0	0	NA	NA	43+	NA	NA	NA	NA	NA	NA	NA	NA	NA	NA	NA	NA	NA	NA	NA	NA
1958	instructor	upper	engineering	101.200s	man	0	white	Someone who does not have depression	Someone who does not have anxiety											0	0	NA	NA	23-42	NA	NA	NA	NA	NA	NA	NA	NA	NA	NA	NA	NA	NA	NA	NA	NA
1959	tenured	intro	engineering	fewer101	woman.nb	0	white	Someone who has or has had depression	Someone who has or has had anxiety	yes	none		no	I thought that revealing my depression to all undergraduates in this course was inappropriate<split here>I typically do not share my depression with people<split here>I did not feel my depression was relevant to the students in this course<split here>I did not feel my depression was relevant to the course content<split here>I did not know others in the department, such as other faculty or instruc…	yes	none		no	I did not feel like I had a personal enough relationship with the students in this course<split here>I thought that revealing my anxiety to all undergraduates in this course was inappropriate<split here>I typically do not share my anxiety with people<split here>I did not feel my anxiety was relevant to the students in this course<split here>I did not feel my anxiety was relevant to the course con…	1	1	0	0	43+	0	1	1	1	1	1	1	1	1	1	1	1	1	1	1	1
196	instructor	intro	chemistry	101.200s	woman.nb	0	white	Someone who does not have depression	Someone who does not have anxiety											0	0	NA	NA	43+	NA	NA	NA	NA	NA	NA	NA	NA	NA	NA	NA	NA	NA	NA	NA	NA
1960	tenured	upper	engineering	fewer101	man	0	white	Someone who does not have depression	Someone who does not have anxiety											0	0	NA	NA	43+	NA	NA	NA	NA	NA	NA	NA	NA	NA	NA	NA	NA	NA	NA	NA	NA
1961	tenured	all	biology	fewer101	NA	NA	peer	Someone who does not have depression	Someone who does not have anxiety											0	0	NA	NA	NA	NA	NA	NA	NA	NA	NA	NA	NA	NA	NA	NA	NA	NA	NA	NA	NA
1962	tenured	intro	biology	201.300s	man	0	white	Someone who does not have depression	Someone who does not have anxiety											0	0	NA	NA	43+	NA	NA	NA	NA	NA	NA	NA	NA	NA	NA	NA	NA	NA	NA	NA	NA
1963	tenured	all	chemistry	201.300s	man	0	white	Someone who does not have depression	Someone who has or has had anxiety						yes	none		no	I did not feel like I had a personal enough relationship with the students in this course<split here>I thought that revealing my anxiety to all undergraduates in this course was inappropriate<split here>I did not feel my anxiety was relevant to the students in this course<split here>I did not feel my anxiety was relevant to the course content<split here>I had never thought about revealing my anxi…	0	1	NA	0	43+	NA	NA	NA	NA	NA	NA	NA	NA	1	1	1	0	1	1	0	0
1964	tenured	all	physics	fewer101	man	0	white	Someone who does not have depression	Someone who does not have anxiety											0	0	NA	NA	43+	NA	NA	NA	NA	NA	NA	NA	NA	NA	NA	NA	NA	NA	NA	NA	NA
1965	tenured	upper	biology	fewer101	woman.nb	0	white	Someone who does not have depression	Someone who does not have anxiety											0	0	NA	NA	23-42	NA	NA	NA	NA	NA	NA	NA	NA	NA	NA	NA	NA	NA	NA	NA	NA
1966	instructor	all	biology	101.200s	woman.nb	1	white	Someone who has or has had depression	Someone who has or has had anxiety	yes	none		no	I did not feel like I had a personal enough relationship with the students in this course<split here>I thought that revealing my depression to all undergraduates in this course was inappropriate<split here>I did not feel my depression was relevant to the students in this course<split here>I did not feel my depression was relevant to the course content<split here>I had never thought about revealin…	yes	none		no	I did not feel like I had a personal enough relationship with the students in this course<split here>I thought that revealing my anxiety to all undergraduates in this course was inappropriate<split here>I did not feel my anxiety was relevant to the students in this course<split here>I did not feel my anxiety was relevant to the course content<split here>I had never thought about revealing my anxi…	1	1	0	0	23-42	1	1	1	0	1	1	0	0	1	1	1	0	1	1	0	0
1967	tenured	intro	other	fewer101	woman.nb	0	white	Someone who has or has had depression	Someone who has or has had anxiety	yes	all	I felt like I had a personal relationship with the students in the course<split here>I felt that revealing my depression to students in this course was appropriate<split here>I felt my depression was relevant to the students in this course<split here>I felt my depression was relevant to the course content<split here>I prefer to live authentically or be open with others about my depression<split h…			yes	all	I felt like I had a personal relationship with the students in the course<split here>I felt that revealing my anxiety to students in this course was appropriate<split here>I felt my anxiety was relevant to the students in this course<split here>I felt my anxiety was relevant to the course content<split here>I prefer to live authentically or be open with others about my anxiety<split here>I wanted…			1	1	1	1	43+	NA	NA	NA	NA	NA	NA	NA	NA	NA	NA	NA	NA	NA	NA	NA	NA
1968	instructor	intro	chemistry	201.300s	woman.nb	0	white	Someone who does not have depression	Someone who has or has had anxiety						yes	none		no	I thought that revealing my anxiety to all undergraduates in this course was inappropriate	0	1	NA	0	23-42	NA	NA	NA	NA	NA	NA	NA	NA	0	0	0	0	0	1	0	0
1969	tenuretrack	intro	biology	101.200s	woman.nb	0	white	Someone who has or has had depression	Someone who does not have anxiety	yes	none		no	I typically do not share my depression with people<split here>I had never thought about revealing my depression to all students in this course						1	0	0	NA	43+	0	0	0	0	1	0	1	0	NA	NA	NA	NA	NA	NA	NA	NA
197	tenured	upper	engineering	fewer101	man	0	white	Someone who does not have depression	Someone who does not have anxiety											0	0	NA	NA	43+	NA	NA	NA	NA	NA	NA	NA	NA	NA	NA	NA	NA	NA	NA	NA	NA
1970	instructor	intro	biology	101.200s	man	0	white	Someone who does not have depression	Someone who does not have anxiety											0	0	NA	NA	43+	NA	NA	NA	NA	NA	NA	NA	NA	NA	NA	NA	NA	NA	NA	NA	NA
1971	instructor	intro	chemistry	101.200s	man	0	white	Decline to state	Someone who has or has had anxiety						yes	none		no	I did not feel like I had a personal enough relationship with the students in this course<split here>I thought that revealing my anxiety to all undergraduates in this course was inappropriate<split here>I did not feel my anxiety was relevant to the students in this course<split here>I did not feel my anxiety was relevant to the course content<split here>I did not know others in the department, su…	NA	1	NA	0	23-42	NA	NA	NA	NA	NA	NA	NA	NA	1	1	1	1	1	1	0	1
1972	tenuretrack	upper	engineering	fewer101	man	NA	white	Someone who has or has had depression	Someone who has or has had anxiety	yes	none		no	I thought that revealing my depression to all undergraduates in this course was inappropriate<split here>I typically do not share my depression with people<split here>I did not feel my depression was relevant to the course content<split here>I was concerned students would have a negative opinion about my depression<split here>I was concerned that revealing my depression would result in poor cours…	yes	none		no	I did not feel like I had a personal enough relationship with the students in this course<split here>I thought that revealing my anxiety to all undergraduates in this course was inappropriate<split here>I typically do not share my anxiety with people<split here>I did not feel my anxiety was relevant to the course content<split here>I was concerned students would have a negative opinion about my a…	1	1	0	0	23-42	0	1	0	0	0	1	1	1	1	1	0	0	0	1	1	1
1973	instructor	upper	geosciences	fewer101	man	0	peer	Someone who does not have depression	Someone who does not have anxiety											0	0	NA	NA	23-42	NA	NA	NA	NA	NA	NA	NA	NA	NA	NA	NA	NA	NA	NA	NA	NA
1974	instructor	upper	engineering	fewer101	woman.nb	0	white	Someone who does not have depression	Someone who does not have anxiety											0	0	NA	NA	43+	NA	NA	NA	NA	NA	NA	NA	NA	NA	NA	NA	NA	NA	NA	NA	NA
1975	tenured	all	geosciences	101.200s	woman.nb	0	white	Someone who does not have depression	Someone who has or has had anxiety						yes	none		no	I did not feel like I had a personal enough relationship with the students in this course<split here>I did not feel my anxiety was relevant to the students in this course<split here>I did not feel my anxiety was relevant to the course content<split here>I had never thought about revealing my anxiety to all students in this course	0	1	NA	0	43+	NA	NA	NA	NA	NA	NA	NA	NA	1	1	1	0	1	0	0	0
1976	tenured	upper	engineering	101.200s	man	0	white	Someone who does not have depression	Someone who has or has had anxiety						yes	none		no	I did not feel like I had a personal enough relationship with the students in this course<split here>I thought that revealing my anxiety to all undergraduates in this course was inappropriate<split here>I typically do not share my anxiety with people<split here>I did not feel my anxiety was relevant to the students in this course<split here>I did not feel my anxiety was relevant to the course con…	0	1	NA	0	43+	NA	NA	NA	NA	NA	NA	NA	NA	1	1	1	1	1	1	1	0
1977	tenured	upper	biology	fewer101	man	0	white	Someone who does not have depression	Someone who does not have anxiety											0	0	NA	NA	43+	NA	NA	NA	NA	NA	NA	NA	NA	NA	NA	NA	NA	NA	NA	NA	NA
1978	tenured	upper	biology	fewer101	woman.nb	0	white	Someone who has or has had depression	Someone who has or has had anxiety	yes	none		no	I thought that revealing my depression to all undergraduates in this course was inappropriate<split here>I did not know others in the department, such as other faculty or instructors, who had revealed a similar identity to people in the department<split here>I had never thought about revealing my depression to all students in this course<split here>I was concerned students would have a negative o…	yes	none		no	I thought that revealing my anxiety to all undergraduates in this course was inappropriate<split here>I did not feel my anxiety was relevant to the students in this course<split here>I did not feel my anxiety was relevant to the course content<split here>I did not know others in the department, such as other faculty or instructors, who had revealed a similar identity to people in the department<s…	1	1	0	0	23-42	0	0	0	1	1	1	0	1	0	1	1	1	1	1	0	1
1979	tenured	intro	biology	more300s	woman.nb	1	white	Someone who has or has had depression	Someone who has or has had anxiety	yes	none		no	I did not feel like I had a personal enough relationship with the students in this course<split here>I thought that revealing my depression to all undergraduates in this course was inappropriate<split here>I typically do not share my depression with people<split here>I did not feel my depression was relevant to the course content	yes	none		no	I did not feel like I had a personal enough relationship with the students in this course<split here>I thought that revealing my anxiety to all undergraduates in this course was inappropriate<split here>I typically do not share my anxiety with people<split here>I did not feel my anxiety was relevant to the course content	1	1	0	0	43+	1	1	0	0	0	1	1	0	1	1	0	0	0	1	1	0
198	tenuretrack	upper	engineering	fewer101	man	0	NA	Someone who does not have depression	Someone who does not have anxiety											0	0	NA	NA	43+	NA	NA	NA	NA	NA	NA	NA	NA	NA	NA	NA	NA	NA	NA	NA	NA
1980	instructor	intro	biology	more300s	man	0	white	Someone who does not have depression	Someone who does not have anxiety											0	0	NA	NA	43+	NA	NA	NA	NA	NA	NA	NA	NA	NA	NA	NA	NA	NA	NA	NA	NA
1981	tenured	upper	biology	fewer101	man	0	white	Someone who does not have depression	Someone who does not have anxiety											0	0	NA	NA	43+	NA	NA	NA	NA	NA	NA	NA	NA	NA	NA	NA	NA	NA	NA	NA	NA
1982	tenured	all	biology	101.200s	woman.nb	0	white	Someone who does not have depression	Someone who does not have anxiety											0	0	NA	NA	43+	NA	NA	NA	NA	NA	NA	NA	NA	NA	NA	NA	NA	NA	NA	NA	NA
1983	tenuretrack	upper	biology	201.300s	man	0	peer	Someone who does not have depression	Someone who has or has had anxiety						yes	none		no	I did not feel like I had a personal enough relationship with the students in this course<split here>I thought that revealing my anxiety to all undergraduates in this course was inappropriate<split here>I typically do not share my anxiety with people<split here>I did not feel my anxiety was relevant to the students in this course<split here>I did not know others in the department, such as other f…	0	1	NA	0	43+	NA	NA	NA	NA	NA	NA	NA	NA	1	0	1	1	1	1	1	1
1984	tenured	all	biology	101.200s	woman.nb	0	peer	Someone who has or has had depression	Someone who has or has had anxiety	yes	none		no	I thought that revealing my depression to all undergraduates in this course was inappropriate<split here>I typically do not share my depression with people<split here>I did not feel my depression was relevant to the students in this course<split here>I did not feel my depression was relevant to the course content<split here>I had never thought about revealing my depression to all students in this…	yes	none		no	I did not feel like I had a personal enough relationship with the students in this course<split here>I thought that revealing my anxiety to all undergraduates in this course was inappropriate<split here>I typically do not share my anxiety with people<split here>I did not feel my anxiety was relevant to the students in this course<split here>I did not feel my anxiety was relevant to the course con…	1	1	0	0	43+	0	1	1	0	1	1	1	0	1	1	1	0	1	1	1	0
1985	tenured	upper	engineering	fewer101	man	0	asian	Someone who does not have depression	Someone who does not have anxiety											0	0	NA	NA	43+	NA	NA	NA	NA	NA	NA	NA	NA	NA	NA	NA	NA	NA	NA	NA	NA
1986	instructor	intro	engineering	fewer101	man	0	white	Decline to state	Decline to state											NA	NA	NA	NA	43+	NA	NA	NA	NA	NA	NA	NA	NA	NA	NA	NA	NA	NA	NA	NA	NA
1987	tenuretrack	all	chemistry	fewer101	man	0	white	Someone who does not have depression	Someone who does not have anxiety											0	0	NA	NA	23-42	NA	NA	NA	NA	NA	NA	NA	NA	NA	NA	NA	NA	NA	NA	NA	NA
1988	instructor	intro	engineering	more300s	woman.nb	0	asian	Someone who does not have depression	Someone who does not have anxiety											0	0	NA	NA	23-42	NA	NA	NA	NA	NA	NA	NA	NA	NA	NA	NA	NA	NA	NA	NA	NA
1989	tenuretrack	upper	biology	fewer101	woman.nb	0	white	Decline to state	Someone who has or has had anxiety						yes	some		yes	I thought that revealing my anxiety to all undergraduates in this course was inappropriate<split here>I typically do not share my anxiety with people<split here>I did not feel my anxiety was relevant to the students in this course<split here>I did not feel my anxiety was relevant to the course content<split here>I had never thought about revealing my anxiety to all students in this course	NA	1	NA	1	23-42	NA	NA	NA	NA	NA	NA	NA	NA	0	1	1	0	1	1	1	0
1990	tenured	upper	biology	201.300s	man	0	white	Someone who does not have depression	Someone who does not have anxiety											0	0	NA	NA	43+	NA	NA	NA	NA	NA	NA	NA	NA	NA	NA	NA	NA	NA	NA	NA	NA
1991	tenuretrack	upper	engineering	101.200s	man	0	peer	Someone who does not have depression	Someone who does not have anxiety											0	0	NA	NA	23-42	NA	NA	NA	NA	NA	NA	NA	NA	NA	NA	NA	NA	NA	NA	NA	NA
1992	instructor	intro	chemistry	more300s	woman.nb	0	white	Someone who has or has had depression	Someone who has or has had anxiety	yes	some		yes	I did not feel my depression was relevant to the course content<split here>I was concerned that revealing my depression would waste class time	yes	all	I typically share my anxiety with people<split here>I felt my anxiety was relevant to the course content<split here>I prefer to live authentically or be open with others about my anxiety<split here>I wanted to be an example to my students of someone with anxiety<split here>I wanted to serve as a mentor to students with anxiety<split here>I wanted to be known as a supporter of individuals with anx…			1	1	1	1	43+	0	1	0	0	0	0	0	0	NA	NA	NA	NA	NA	NA	NA	NA
1993	instructor	upper	physics	fewer101	NA	NA	NA	Decline to state	Decline to state											NA	NA	NA	NA	NA	NA	NA	NA	NA	NA	NA	NA	NA	NA	NA	NA	NA	NA	NA	NA	NA
1994	tenuretrack	intro	biology	101.200s	man	0	peer	Someone who has or has had depression	Someone who has or has had anxiety	yes	none		no	I did not feel like I had a personal enough relationship with the students in this course<split here>I typically do not share my depression with people<split here>I did not feel my depression was relevant to the students in this course<split here>I did not feel my depression was relevant to the course content<split here>I had never thought about revealing my depression to all students in this cou…	yes	none		no	I did not feel like I had a personal enough relationship with the students in this course<split here>I typically do not share my anxiety with people<split here>I did not feel my anxiety was relevant to the students in this course<split here>I did not feel my anxiety was relevant to the course content	1	1	0	0	43+	1	1	1	0	1	0	1	0	1	1	1	0	0	0	1	0
1995	tenured	intro	physics	101.200s	man	0	asian	Someone who does not have depression	Someone who does not have anxiety											0	0	NA	NA	23-42	NA	NA	NA	NA	NA	NA	NA	NA	NA	NA	NA	NA	NA	NA	NA	NA
1996	tenuretrack	all	geosciences	fewer101	woman.nb	0	peer	Someone who does not have depression	Someone who does not have anxiety											0	0	NA	NA	43+	NA	NA	NA	NA	NA	NA	NA	NA	NA	NA	NA	NA	NA	NA	NA	NA
1997	instructor	upper	engineering	fewer101	man	0	white	Someone who does not have depression	Someone who has or has had anxiety						yes	none		no	I typically do not share my anxiety with people<split here>I did not feel my anxiety was relevant to the students in this course<split here>I did not feel my anxiety was relevant to the course content<split here>I had never thought about revealing my anxiety to all students in this course	0	1	NA	0	23-42	NA	NA	NA	NA	NA	NA	NA	NA	0	1	1	0	1	0	1	0
1998	instructor	upper	other	fewer101	man	0	white	Someone who does not have depression	Someone who does not have anxiety											0	0	NA	NA	43+	NA	NA	NA	NA	NA	NA	NA	NA	NA	NA	NA	NA	NA	NA	NA	NA
1999	instructor	upper	biology	fewer101	woman.nb	0	white	Someone who has or has had depression	Someone who has or has had anxiety	yes	all	I felt my depression was relevant to the course content<split here>I wanted to be an example to my students of someone with depression<split here>I thought that I could better engage students in the course material by making a connection between my depression and the course content			yes	none		no	I did not feel my anxiety was relevant to the students in this course	1	1	1	0	43+	NA	NA	NA	NA	NA	NA	NA	NA	0	0	1	0	0	0	0	0
2	tenuretrack	upper	engineering	101.200s	man	0	asian	Someone who does not have depression	Someone who does not have anxiety											0	0	NA	NA	43+	NA	NA	NA	NA	NA	NA	NA	NA	NA	NA	NA	NA	NA	NA	NA	NA
20	tenured	intro	physics	fewer101	woman.nb	0	white	Someone who has or has had depression	Someone who has or has had anxiety	yes	none		no	I thought that revealing my depression to all undergraduates in this course was inappropriate<split here>I typically do not share my depression with people<split here>I did not feel my depression was relevant to the course content<split here>I was concerned that revealing my depression would waste class time	yes	none		no	I thought that revealing my anxiety to all undergraduates in this course was inappropriate<split here>I typically do not share my anxiety with people<split here>I did not feel my anxiety was relevant to the course content<split here>I was concerned that revealing my anxiety would waste class time	1	1	0	0	23-42	0	1	0	0	0	1	1	0	0	1	0	0	0	1	1	0
200	tenured	upper	engineering	fewer101	man	0	white	Someone who does not have depression	Someone who does not have anxiety											0	0	NA	NA	43+	NA	NA	NA	NA	NA	NA	NA	NA	NA	NA	NA	NA	NA	NA	NA	NA
2000	tenured	all	other	101.200s	woman.nb	0	white	Someone who does not have depression	Someone who does not have anxiety											0	0	NA	NA	43+	NA	NA	NA	NA	NA	NA	NA	NA	NA	NA	NA	NA	NA	NA	NA	NA
2001	instructor	intro	physics	201.300s	woman.nb	0	white	Someone who does not have depression	Someone who does not have anxiety											0	0	NA	NA	43+	NA	NA	NA	NA	NA	NA	NA	NA	NA	NA	NA	NA	NA	NA	NA	NA
2002	tenured	all	biology	fewer101	man	0	white	Someone who does not have depression	Someone who does not have anxiety											0	0	NA	NA	43+	NA	NA	NA	NA	NA	NA	NA	NA	NA	NA	NA	NA	NA	NA	NA	NA
2003	instructor	intro	engineering	fewer101	man	1	white	Someone who does not have depression	Someone who has or has had anxiety						yes	some		no	I typically do not share my anxiety with people	0	1	NA	1	43+	NA	NA	NA	NA	NA	NA	NA	NA	0	0	0	0	0	0	1	0
2004	tenuretrack	upper	biology	101.200s	man	0	white	Someone who has or has had depression	Someone who has or has had anxiety	no					no					1	1	NA	NA	23-42	NA	NA	NA	NA	NA	NA	NA	NA	NA	NA	NA	NA	NA	NA	NA	NA
2005	tenured	upper	physics	fewer101	man	0	white	Someone who has or has had depression	Someone who does not have anxiety	yes	none		yes	I did not feel like I had a personal enough relationship with the students in this course<split here>I did not feel my depression was relevant to the course content						1	0	0	NA	43+	1	1	0	0	0	0	0	0	NA	NA	NA	NA	NA	NA	NA	NA
2006	instructor	upper	biology	fewer101	woman.nb	0	white	Someone who does not have depression	Someone who does not have anxiety											0	0	NA	NA	23-42	NA	NA	NA	NA	NA	NA	NA	NA	NA	NA	NA	NA	NA	NA	NA	NA
2008	tenured	upper	biology	fewer101	man	1	white	Someone who has or has had depression	Someone who has or has had anxiety	yes	none		no	I typically do not share my depression with people<split here>I did not feel my depression was relevant to the students in this course<split here>I did not feel my depression was relevant to the course content<split here>I had never thought about revealing my depression to all students in this course<split here>I was concerned students would have a negative opinion about my depression<split here>…	yes	some		no	I did not feel my anxiety was relevant to the students in this course<split here>I did not feel my anxiety was relevant to the course content	1	1	0	1	43+	0	1	1	0	1	0	1	1	0	1	1	0	0	0	0	0
2009	instructor	intro	biology	fewer101	woman.nb	0	white	Someone who does not have depression	Someone who has or has had anxiety						yes	some		yes	I was concerned that revealing my anxiety would waste class time	0	1	NA	1	23-42	NA	NA	NA	NA	NA	NA	NA	NA	0	0	0	0	0	0	0	0
201	instructor	upper	biology	more300s	man	0	white	Someone who does not have depression	Someone who does not have anxiety											0	0	NA	NA	43+	NA	NA	NA	NA	NA	NA	NA	NA	NA	NA	NA	NA	NA	NA	NA	NA
2010	tenuretrack	upper	engineering	fewer101	woman.nb	0	NA	Someone who does not have depression	Someone who has or has had anxiety						yes	none		no	I thought that revealing my anxiety to all undergraduates in this course was inappropriate<split here>I typically do not share my anxiety with people<split here>I did not feel my anxiety was relevant to the students in this course<split here>I did not feel my anxiety was relevant to the course content<split here>I did not know others in the department, such as other faculty or instructors, who ha…	0	1	NA	0	23-42	NA	NA	NA	NA	NA	NA	NA	NA	0	1	1	1	1	1	1	1
2011	tenured	upper	other	fewer101	woman.nb	0	peer	Someone who does not have depression	Someone who does not have anxiety											0	0	NA	NA	23-42	NA	NA	NA	NA	NA	NA	NA	NA	NA	NA	NA	NA	NA	NA	NA	NA
2012	tenured	upper	biology	101.200s	man	0	white	Someone who has or has had depression	Someone who does not have anxiety	yes	some		no	I did not feel like I had a personal enough relationship with the students in this course<split here>I thought that revealing my depression to all undergraduates in this course was inappropriate<split here>I typically do not share my depression with people<split here>I did not feel my depression was relevant to the students in this course<split here>I did not feel my depression was relevant to th…						1	0	1	NA	43+	1	1	1	1	1	1	1	0	NA	NA	NA	NA	NA	NA	NA	NA
2013	instructor	upper	engineering	fewer101	man	0	white	Someone who does not have depression	Someone who has or has had anxiety						yes	none		no	I had never thought about revealing my anxiety to all students in this course	0	1	NA	0	43+	NA	NA	NA	NA	NA	NA	NA	NA	0	0	0	0	1	0	0	0
2014	tenured	all	biology	fewer101	man	0	white	Someone who does not have depression	Someone who has or has had anxiety						yes	none		no	I did not feel like I had a personal enough relationship with the students in this course<split here>I had never thought about revealing my anxiety to all students in this course	0	1	NA	0	43+	NA	NA	NA	NA	NA	NA	NA	NA	1	0	0	0	1	0	0	0
2015	tenured	upper	physics	fewer101	man	0	white	Someone who has or has had depression	Someone who has or has had anxiety	yes	none		no	I thought that revealing my depression to all undergraduates in this course was inappropriate<split here>I typically do not share my depression with people<split here>I did not know others in the department, such as other faculty or instructors, who had revealed a similar identity to people in the department<split here>I had never thought about revealing my depression to all students in this cour…	yes	some		yes	I typically do not share my anxiety with people	1	1	0	1	23-42	0	0	0	1	1	1	1	1	0	0	0	0	0	0	1	0
2016	tenured	upper	biology	101.200s	man	0	white	Someone who does not have depression	Someone who does not have anxiety											0	0	NA	NA	43+	NA	NA	NA	NA	NA	NA	NA	NA	NA	NA	NA	NA	NA	NA	NA	NA
2017	tenured	upper	engineering	fewer101	woman.nb	0	white	Someone who does not have depression	Someone who does not have anxiety											0	0	NA	NA	43+	NA	NA	NA	NA	NA	NA	NA	NA	NA	NA	NA	NA	NA	NA	NA	NA
2018	instructor	upper	biology	fewer101	woman.nb	0	white	Someone who has or has had depression	Someone who has or has had anxiety	yes	all	I felt like I had a personal relationship with the students in the course<split here>I felt that revealing my depression to students in this course was appropriate<split here>I typically share my depression with people<split here>I felt my depression was relevant to the students in this course<split here>I felt my depression was relevant to the course content<split here>I wanted to be known as a …			yes	all	I felt like I had a personal relationship with the students in the course<split here>I felt that revealing my anxiety to students in this course was appropriate<split here>I felt my anxiety was relevant to the students in this course<split here>I felt my anxiety was relevant to the course content<split here>I wanted to be an example to my students of someone with anxiety			1	1	1	1	23-42	NA	NA	NA	NA	NA	NA	NA	NA	NA	NA	NA	NA	NA	NA	NA	NA
2019	tenured	intro	biology	more300s	man	0	white	Someone who does not have depression	Someone who does not have anxiety											0	0	NA	NA	43+	NA	NA	NA	NA	NA	NA	NA	NA	NA	NA	NA	NA	NA	NA	NA	NA
202	instructor	intro	biology	201.300s	woman.nb	0	white	Someone who has or has had depression	Someone who has or has had anxiety	yes	some		yes	I did not feel like I had a personal enough relationship with the students in this course<split here>I did not know others in the department, such as other faculty or instructors, who had revealed a similar identity to people in the department<split here>I was concerned students would have a negative opinion about my depression<split here>I was concerned that revealing my depression would result …	yes	some		yes	I did not feel like I had a personal enough relationship with the students in this course<split here>I did not know others in the department, such as other faculty or instructors, who had revealed a similar identity to people in the department<split here>I was concerned students would have a negative opinion about my anxiety<split here>I was concerned that revealing my anxiety would result in poo…	1	1	1	1	23-42	1	0	0	1	0	0	0	1	1	0	0	1	0	0	0	1
2020	instructor	all	chemistry	101.200s	woman.nb	0	white	Someone who has or has had depression	Someone who has or has had anxiety	yes	some		yes	I did not feel like I had a personal enough relationship with the students in this course<split here>I typically do not share my depression with people<split here>I was concerned students would have a negative opinion about my depression<split here>I was concerned that revealing my depression would result in poor course evaluations	yes	some		yes	I did not feel like I had a personal enough relationship with the students in this course<split here>I typically do not share my anxiety with people<split here>I did not feel my anxiety was relevant to the course content<split here>I did not know others in the department, such as other faculty or instructors, who had revealed a similar identity to people in the department<split here>I was concern…	1	1	1	1	43+	1	0	0	0	0	0	1	1	1	1	0	1	0	0	1	1
2021	tenured	all	other	fewer101	man	0	NA	Someone who has or has had depression	Someone who has or has had anxiety	yes	none		no	I typically do not share my depression with people<split here>I did not feel my depression was relevant to the students in this course<split here>I did not feel my depression was relevant to the course content<split here>I had never thought about revealing my depression to all students in this course	yes	all	I felt like I had a personal relationship with the students in the course<split here>I felt that revealing my anxiety to students in this course was appropriate<split here>I felt my anxiety was relevant to the students in this course			1	1	0	1	43+	0	1	1	0	1	0	1	0	NA	NA	NA	NA	NA	NA	NA	NA
2022	instructor	intro	biology	more300s	woman.nb	0	white	Someone who does not have depression	Someone who does not have anxiety											0	0	NA	NA	43+	NA	NA	NA	NA	NA	NA	NA	NA	NA	NA	NA	NA	NA	NA	NA	NA
2023	tenured	upper	other	fewer101	man	0	white	Someone who does not have depression	Someone who does not have anxiety											0	0	NA	NA	43+	NA	NA	NA	NA	NA	NA	NA	NA	NA	NA	NA	NA	NA	NA	NA	NA
2024	tenured	upper	engineering	fewer101	woman.nb	0	white	Someone who does not have depression	Someone who has or has had anxiety						yes	some		yes	I did not feel like I had a personal enough relationship with the students in this course<split here>I thought that revealing my anxiety to all undergraduates in this course was inappropriate<split here>I was concerned students would have a negative opinion about my anxiety	0	1	NA	1	43+	NA	NA	NA	NA	NA	NA	NA	NA	1	0	0	0	0	1	0	1
2025	tenured	upper	biology	fewer101	woman.nb	1	white	Someone who does not have depression	Someone who has or has had anxiety						yes	some		no	I did not feel like I had a personal enough relationship with the students in this course<split here>I thought that revealing my anxiety to all undergraduates in this course was inappropriate<split here>I typically do not share my anxiety with people<split here>I had never thought about revealing my anxiety to all students in this course<split here>I was concerned that revealing my anxiety would …	0	1	NA	1	43+	NA	NA	NA	NA	NA	NA	NA	NA	1	0	0	0	1	1	1	0
2026	tenured	upper	other	fewer101	man	0	white	Someone who does not have depression	Someone who does not have anxiety											0	0	NA	NA	43+	NA	NA	NA	NA	NA	NA	NA	NA	NA	NA	NA	NA	NA	NA	NA	NA
2027	tenured	upper	engineering	fewer101	man	0	NA	Someone who does not have depression	Someone who does not have anxiety											0	0	NA	NA	43+	NA	NA	NA	NA	NA	NA	NA	NA	NA	NA	NA	NA	NA	NA	NA	NA
2028	tenured	intro	engineering	fewer101	woman.nb	0	white	Someone who does not have depression	Someone who does not have anxiety											0	0	NA	NA	43+	NA	NA	NA	NA	NA	NA	NA	NA	NA	NA	NA	NA	NA	NA	NA	NA
2029	instructor	upper	engineering	101.200s	man	0	white	Decline to state	Decline to state											NA	NA	NA	NA	43+	NA	NA	NA	NA	NA	NA	NA	NA	NA	NA	NA	NA	NA	NA	NA	NA
203	tenured	upper	chemistry	fewer101	man	0	peer	Someone who does not have depression	Someone who does not have anxiety											0	0	NA	NA	43+	NA	NA	NA	NA	NA	NA	NA	NA	NA	NA	NA	NA	NA	NA	NA	NA
2030	tenured	all	engineering	fewer101	man	0	white	Someone who has or has had depression	Someone who has or has had anxiety	yes	none		no	I did not feel like I had a personal enough relationship with the students in this course<split here>I thought that revealing my depression to all undergraduates in this course was inappropriate<split here>I typically do not share my depression with people	yes	none		yes	I did not feel like I had a personal enough relationship with the students in this course<split here>I typically do not share my anxiety with people	1	1	0	0	43+	1	0	0	0	0	1	1	0	1	0	0	0	0	0	1	0
2031	instructor	intro	engineering	101.200s	man	0	white	Someone who has or has had depression	Someone who has or has had anxiety	yes	none		no	I typically do not share my depression with people<split here>I did not feel my depression was relevant to the students in this course<split here>I did not feel my depression was relevant to the course content<split here>I had never thought about revealing my depression to all students in this course	yes	none		no	I typically do not share my anxiety with people<split here>I did not feel my anxiety was relevant to the students in this course<split here>I did not feel my anxiety was relevant to the course content<split here>I had never thought about revealing my anxiety to all students in this course	1	1	0	0	43+	0	1	1	0	1	0	1	0	0	1	1	0	1	0	1	0
2032	tenured	upper	engineering	fewer101	man	0	NA	Someone who does not have depression	Someone who does not have anxiety											0	0	NA	NA	43+	NA	NA	NA	NA	NA	NA	NA	NA	NA	NA	NA	NA	NA	NA	NA	NA
2033	tenuretrack	upper	engineering	fewer101	woman.nb	0	white	Someone who does not have depression	Someone who does not have anxiety											0	0	NA	NA	23-42	NA	NA	NA	NA	NA	NA	NA	NA	NA	NA	NA	NA	NA	NA	NA	NA
2034	instructor	intro	engineering	fewer101	woman.nb	0	white	Someone who has or has had depression	Someone who does not have anxiety	yes	none		no	I did not feel like I had a personal enough relationship with the students in this course<split here>I thought that revealing my depression to all undergraduates in this course was inappropriate<split here>I typically do not share my depression with people<split here>I did not feel my depression was relevant to the students in this course<split here>I did not feel my depression was relevant to th…						1	0	0	NA	43+	1	1	1	1	1	1	1	1	NA	NA	NA	NA	NA	NA	NA	NA
2035	tenured	all	engineering	fewer101	man	0	white	Someone who does not have depression	Someone who does not have anxiety											0	0	NA	NA	43+	NA	NA	NA	NA	NA	NA	NA	NA	NA	NA	NA	NA	NA	NA	NA	NA
2036	instructor	upper	engineering	fewer101	man	0	white	Someone who does not have depression	Someone who does not have anxiety											0	0	NA	NA	43+	NA	NA	NA	NA	NA	NA	NA	NA	NA	NA	NA	NA	NA	NA	NA	NA
2037	tenured	intro	physics	fewer101	man	0	white	Someone who does not have depression	Someone who does not have anxiety											0	0	NA	NA	43+	NA	NA	NA	NA	NA	NA	NA	NA	NA	NA	NA	NA	NA	NA	NA	NA
2038	tenured	upper	engineering	fewer101	man	0	white	Someone who has or has had depression	Someone who has or has had anxiety	yes	none		no	I did not feel like I had a personal enough relationship with the students in this course<split here>I thought that revealing my depression to all undergraduates in this course was inappropriate<split here>I typically do not share my depression with people<split here>I did not feel my depression was relevant to the students in this course<split here>I did not feel my depression was relevant to th…	yes	all	I felt that revealing my anxiety to students in this course was appropriate<split here>I felt my anxiety was relevant to the students in this course<split here>I prefer to live authentically or be open with others about my anxiety<split here>I wanted to be an example to my students of someone with anxiety<split here>I wanted to be known as a supporter of individuals with anxiety<split here>I thou…			1	1	0	1	43+	1	1	1	1	1	1	1	1	NA	NA	NA	NA	NA	NA	NA	NA
2039	tenuretrack	all	geosciences	101.200s	man	0	white	Someone who does not have depression	Someone who does not have anxiety											0	0	NA	NA	23-42	NA	NA	NA	NA	NA	NA	NA	NA	NA	NA	NA	NA	NA	NA	NA	NA
204	instructor	upper	engineering	more300s	man	0	white	Someone who does not have depression	Someone who has or has had anxiety						yes	some		yes	I did not feel my anxiety was relevant to the course content<split here>I had never thought about revealing my anxiety to all students in this course	0	1	NA	1	43+	NA	NA	NA	NA	NA	NA	NA	NA	0	1	0	0	1	0	0	0
2040	tenured	upper	engineering	fewer101	man	0	peer	Someone who does not have depression	Someone who does not have anxiety											0	0	NA	NA	43+	NA	NA	NA	NA	NA	NA	NA	NA	NA	NA	NA	NA	NA	NA	NA	NA
2041	tenured	intro	engineering	fewer101	woman.nb	0	white	Someone who does not have depression	Someone who does not have anxiety											0	0	NA	NA	43+	NA	NA	NA	NA	NA	NA	NA	NA	NA	NA	NA	NA	NA	NA	NA	NA
2042	tenured	upper	engineering	fewer101	woman.nb	0	peer	Someone who does not have depression	Someone who does not have anxiety											0	0	NA	NA	43+	NA	NA	NA	NA	NA	NA	NA	NA	NA	NA	NA	NA	NA	NA	NA	NA
2043	tenuretrack	all	geosciences	fewer101	woman.nb	0	white	Decline to state	Decline to state											NA	NA	NA	NA	23-42	NA	NA	NA	NA	NA	NA	NA	NA	NA	NA	NA	NA	NA	NA	NA	NA
2044	tenuretrack	upper	biology	more300s	woman.nb	0	white	Someone who does not have depression	Someone who does not have anxiety											0	0	NA	NA	23-42	NA	NA	NA	NA	NA	NA	NA	NA	NA	NA	NA	NA	NA	NA	NA	NA
2045	instructor	intro	biology	fewer101	woman.nb	0	white	Someone who does not have depression	Someone who does not have anxiety											0	0	NA	NA	23-42	NA	NA	NA	NA	NA	NA	NA	NA	NA	NA	NA	NA	NA	NA	NA	NA
2046	instructor	upper	engineering	fewer101	woman.nb	1	white	Someone who has or has had depression	Someone who has or has had anxiety	yes	all	I typically share my depression with people<split here>I prefer to live authentically or be open with others about my depression<split here>I wanted to be an example to my students of someone with depression<split here>I wanted to be known as a supporter of individuals with depression<split here>I thought revealing my depression could make students more comfortable			yes	all	I typically share my anxiety with people<split here>I prefer to live authentically or be open with others about my anxiety<split here>I wanted to be an example to my students of someone with anxiety<split here>I wanted to serve as a mentor to students with anxiety<split here>I wanted to be known as a supporter of individuals with anxiety<split here>I thought revealing my anxiety could make studen…			1	1	1	1	23-42	NA	NA	NA	NA	NA	NA	NA	NA	NA	NA	NA	NA	NA	NA	NA	NA
2047	tenured	upper	engineering	fewer101	man	0	white	Someone who does not have depression	Someone who does not have anxiety											0	0	NA	NA	23-42	NA	NA	NA	NA	NA	NA	NA	NA	NA	NA	NA	NA	NA	NA	NA	NA
2048	instructor	all	biology	101.200s	woman.nb	0	peer	Someone who does not have depression	Someone who does not have anxiety											0	0	NA	NA	43+	NA	NA	NA	NA	NA	NA	NA	NA	NA	NA	NA	NA	NA	NA	NA	NA
2049	tenured	intro	biology	201.300s	man	0	white	Someone who does not have depression	Someone who does not have anxiety											0	0	NA	NA	43+	NA	NA	NA	NA	NA	NA	NA	NA	NA	NA	NA	NA	NA	NA	NA	NA
205	instructor	all	engineering	fewer101	man	0	asian	Someone who does not have depression	Someone who does not have anxiety											0	0	NA	NA	43+	NA	NA	NA	NA	NA	NA	NA	NA	NA	NA	NA	NA	NA	NA	NA	NA
2050	tenured	upper	other	fewer101	man	0	white	Someone who does not have depression	Someone who does not have anxiety											0	0	NA	NA	43+	NA	NA	NA	NA	NA	NA	NA	NA	NA	NA	NA	NA	NA	NA	NA	NA
2051	instructor	upper	biology	101.200s	man	0	white	Someone who does not have depression	Someone who does not have anxiety											0	0	NA	NA	43+	NA	NA	NA	NA	NA	NA	NA	NA	NA	NA	NA	NA	NA	NA	NA	NA
2054	instructor	upper	biology	fewer101	man	0	white	Someone who does not have depression	Someone who does not have anxiety											0	0	NA	NA	43+	NA	NA	NA	NA	NA	NA	NA	NA	NA	NA	NA	NA	NA	NA	NA	NA
2055	instructor	upper	other	fewer101	woman.nb	0	white	Someone who does not have depression	Someone who does not have anxiety											0	0	NA	NA	43+	NA	NA	NA	NA	NA	NA	NA	NA	NA	NA	NA	NA	NA	NA	NA	NA
2056	instructor	upper	biology	fewer101	woman.nb	0	white	Someone who has or has had depression	Someone who has or has had anxiety	yes	some		no	I did not feel like I had a personal enough relationship with the students in this course<split here>I had never thought about revealing my depression to all students in this course	yes	some		no	I did not feel like I had a personal enough relationship with the students in this course<split here>I typically do not share my anxiety with people<split here>I had never thought about revealing my anxiety to all students in this course	1	1	1	1	23-42	1	0	0	0	1	0	0	0	1	0	0	0	1	0	1	0
2057	tenured	upper	chemistry	fewer101	man	0	white	Someone who does not have depression	Someone who does not have anxiety											0	0	NA	NA	43+	NA	NA	NA	NA	NA	NA	NA	NA	NA	NA	NA	NA	NA	NA	NA	NA
2058	tenured	intro	physics	fewer101	man	0	white	Someone who does not have depression	Someone who does not have anxiety											0	0	NA	NA	43+	NA	NA	NA	NA	NA	NA	NA	NA	NA	NA	NA	NA	NA	NA	NA	NA
2059	tenuretrack	all	chemistry	201.300s	man	0	asian	Someone who has or has had depression	Someone who has or has had anxiety	yes	none		no	I did not feel like I had a personal enough relationship with the students in this course	yes	none		no	I did not feel like I had a personal enough relationship with the students in this course	1	1	0	0	23-42	1	0	0	0	0	0	0	0	1	0	0	0	0	0	0	0
206	tenured	intro	biology	fewer101	man	0	white	Someone who does not have depression	Someone who does not have anxiety											0	0	NA	NA	43+	NA	NA	NA	NA	NA	NA	NA	NA	NA	NA	NA	NA	NA	NA	NA	NA
2060	tenured	upper	biology	fewer101	man	0	white	Someone who does not have depression	Someone who does not have anxiety											0	0	NA	NA	43+	NA	NA	NA	NA	NA	NA	NA	NA	NA	NA	NA	NA	NA	NA	NA	NA
2061	tenured	upper	biology	fewer101	woman.nb	0	white	Decline to state	Someone who does not have anxiety											NA	0	NA	NA	43+	NA	NA	NA	NA	NA	NA	NA	NA	NA	NA	NA	NA	NA	NA	NA	NA
2062	tenured	all	physics	fewer101	woman.nb	0	white	Someone who has or has had depression	Someone who has or has had anxiety	yes	some		yes	I did not feel like I had a personal enough relationship with the students in this course<split here>I typically do not share my depression with people<split here>I was concerned students would have a negative opinion about my depression<split here>I was concerned that revealing my depression would result in poor course evaluations	yes	some		yes	I was concerned students would have a negative opinion about my anxiety<split here>I was concerned that revealing my anxiety would result in poor course evaluations	1	1	1	1	23-42	1	0	0	0	0	0	1	1	0	0	0	0	0	0	0	1
2063	tenuretrack	intro	physics	fewer101	woman.nb	0	white	Someone who has or has had depression	Someone who has or has had anxiety	yes	some		yes	I did not feel like I had a personal enough relationship with the students in this course<split here>I typically do not share my depression with people<split here>I did not know others in the department, such as other faculty or instructors, who had revealed a similar identity to people in the department<split here>I had never thought about revealing my depression to all students in this course<s…	yes	some		yes	I did not feel like I had a personal enough relationship with the students in this course<split here>I typically do not share my anxiety with people<split here>I did not know others in the department, such as other faculty or instructors, who had revealed a similar identity to people in the department<split here>I had never thought about revealing my anxiety to all students in this course<split h…	1	1	1	1	23-42	1	0	0	1	1	0	1	1	1	0	0	1	1	0	1	1
2064	instructor	intro	biology	101.200s	man	0	white	Someone who does not have depression	Someone who does not have anxiety											0	0	NA	NA	23-42	NA	NA	NA	NA	NA	NA	NA	NA	NA	NA	NA	NA	NA	NA	NA	NA
2065	instructor	intro	physics	201.300s	woman.nb	0	white	Someone who does not have depression	Someone who has or has had anxiety						yes	some		no	I did not feel my anxiety was relevant to the students in this course	0	1	NA	1	43+	NA	NA	NA	NA	NA	NA	NA	NA	0	0	1	0	0	0	0	0
2066	tenured	all	chemistry	fewer101	man	1	white	Someone who has or has had depression	Someone who has or has had anxiety	no					no					1	1	NA	NA	23-42	NA	NA	NA	NA	NA	NA	NA	NA	NA	NA	NA	NA	NA	NA	NA	NA
2067	instructor	upper	engineering	fewer101	man	0	white	Someone who does not have depression	Someone who does not have anxiety											0	0	NA	NA	NA	NA	NA	NA	NA	NA	NA	NA	NA	NA	NA	NA	NA	NA	NA	NA	NA
2068	tenuretrack	all	engineering	fewer101	woman.nb	0	NA													NA	NA	NA	NA	NA	NA	NA	NA	NA	NA	NA	NA	NA	NA	NA	NA	NA	NA	NA	NA	NA
2069	tenured	intro	biology	more300s	man	0	NA													NA	NA	NA	NA	NA	NA	NA	NA	NA	NA	NA	NA	NA	NA	NA	NA	NA	NA	NA	NA	NA
207	tenured	upper	physics	fewer101	woman.nb	0	white	Decline to state	Decline to state											NA	NA	NA	NA	23-42	NA	NA	NA	NA	NA	NA	NA	NA	NA	NA	NA	NA	NA	NA	NA	NA
2070	instructor	all	engineering	fewer101	woman.nb	0	NA													NA	NA	NA	NA	NA	NA	NA	NA	NA	NA	NA	NA	NA	NA	NA	NA	NA	NA	NA	NA	NA
2071	tenured	all	other	more300s	woman.nb	0	white	Someone who does not have depression	Someone who does not have anxiety											0	0	NA	NA	NA	NA	NA	NA	NA	NA	NA	NA	NA	NA	NA	NA	NA	NA	NA	NA	NA
2072	tenured	upper	biology	fewer101	man	0	white	Someone who does not have depression	Someone who does not have anxiety											0	0	NA	NA	NA	NA	NA	NA	NA	NA	NA	NA	NA	NA	NA	NA	NA	NA	NA	NA	NA
2074	tenured	upper		NA	NA	NA	NA													NA	NA	NA	NA	NA	NA	NA	NA	NA	NA	NA	NA	NA	NA	NA	NA	NA	NA	NA	NA	NA
2075	tenuretrack	upper	biology	fewer101	woman.nb	NA	peer	Someone who has or has had depression	Someone who does not have anxiety	yes	none		yes							1	0	0	NA	NA	NA	NA	NA	NA	NA	NA	NA	NA	NA	NA	NA	NA	NA	NA	NA	NA
2076	instructor	all	engineering	fewer101	woman.nb	0	white	Someone who has or has had depression	Someone who has or has had anxiety											1	1	NA	NA	NA	NA	NA	NA	NA	NA	NA	NA	NA	NA	NA	NA	NA	NA	NA	NA	NA
2077	instructor	all	engineering	fewer101	man	0	asian	Someone who does not have depression	Someone who does not have anxiety											0	0	NA	NA	NA	NA	NA	NA	NA	NA	NA	NA	NA	NA	NA	NA	NA	NA	NA	NA	NA
2078	instructor	upper	biology	fewer101	woman.nb	0	white	Someone who does not have depression	Someone who does not have anxiety											0	0	NA	NA	43+	NA	NA	NA	NA	NA	NA	NA	NA	NA	NA	NA	NA	NA	NA	NA	NA
2079	instructor	intro	physics	101.200s	man	0	white	Someone who does not have depression	Someone who does not have anxiety											0	0	NA	NA	43+	NA	NA	NA	NA	NA	NA	NA	NA	NA	NA	NA	NA	NA	NA	NA	NA
208	tenured	all	biology	more300s	man	0	asian	Someone who does not have depression	Someone who has or has had anxiety						yes	none		no	I typically do not share my anxiety with people	0	1	NA	0	43+	NA	NA	NA	NA	NA	NA	NA	NA	0	0	0	0	0	0	1	0
2080	tenured	intro		NA	NA	NA	NA													NA	NA	NA	NA	NA	NA	NA	NA	NA	NA	NA	NA	NA	NA	NA	NA	NA	NA	NA	NA	NA
2081	tenured	all	biology	fewer101	man	0	white	Someone who has or has had depression	Decline to state	yes	none		no	I typically do not share my depression with people						1	NA	0	NA	NA	0	0	0	0	0	0	1	0	NA	NA	NA	NA	NA	NA	NA	NA
2082	tenured	upper	biology	fewer101	NA	NA	NA	Decline to state	Decline to state											NA	NA	NA	NA	NA	NA	NA	NA	NA	NA	NA	NA	NA	NA	NA	NA	NA	NA	NA	NA	NA
2083	tenured	all	engineering	fewer101	man	0	asian	Someone who does not have depression	Someone who does not have anxiety											0	0	NA	NA	NA	NA	NA	NA	NA	NA	NA	NA	NA	NA	NA	NA	NA	NA	NA	NA	NA
2084	instructor	upper	physics	101.200s	woman.nb	0	white	Someone who does not have depression	Someone who does not have anxiety											0	0	NA	NA	43+	NA	NA	NA	NA	NA	NA	NA	NA	NA	NA	NA	NA	NA	NA	NA	NA
2085	instructor	upper	biology	101.200s	NA	NA	NA													NA	NA	NA	NA	NA	NA	NA	NA	NA	NA	NA	NA	NA	NA	NA	NA	NA	NA	NA	NA	NA
2087	tenured	upper		NA	NA	NA	NA													NA	NA	NA	NA	NA	NA	NA	NA	NA	NA	NA	NA	NA	NA	NA	NA	NA	NA	NA	NA	NA
2088	tenured	upper		NA	NA	NA	NA													NA	NA	NA	NA	NA	NA	NA	NA	NA	NA	NA	NA	NA	NA	NA	NA	NA	NA	NA	NA	NA
2089	tenured	upper		NA	NA	NA	NA													NA	NA	NA	NA	NA	NA	NA	NA	NA	NA	NA	NA	NA	NA	NA	NA	NA	NA	NA	NA	NA
209	tenuretrack	intro	geosciences	101.200s	woman.nb	0	white	Someone who has or has had depression	Someone who has or has had anxiety	yes	none		no	I did not feel like I had a personal enough relationship with the students in this course<split here>I thought that revealing my depression to all undergraduates in this course was inappropriate<split here>I typically do not share my depression with people<split here>I did not feel my depression was relevant to the students in this course<split here>I did not feel my depression was relevant to th…	yes	none		no	I did not feel like I had a personal enough relationship with the students in this course<split here>I thought that revealing my anxiety to all undergraduates in this course was inappropriate<split here>I did not feel my anxiety was relevant to the students in this course<split here>I did not feel my anxiety was relevant to the course content<split here>I did not know others in the department, su…	1	1	0	0	23-42	1	1	1	1	0	1	1	1	1	1	1	1	0	1	0	1
2090	tenured	upper	chemistry	fewer101	man	0	white	Someone who does not have depression	Someone who does not have anxiety											0	0	NA	NA	NA	NA	NA	NA	NA	NA	NA	NA	NA	NA	NA	NA	NA	NA	NA	NA	NA
2091	tenured	upper	engineering	fewer101	woman.nb	0	white	Someone who does not have depression	Decline to state											0	NA	NA	NA	NA	NA	NA	NA	NA	NA	NA	NA	NA	NA	NA	NA	NA	NA	NA	NA	NA
2092	tenured	upper	physics	fewer101	woman.nb	0	peer	Decline to state	Decline to state											NA	NA	NA	NA	NA	NA	NA	NA	NA	NA	NA	NA	NA	NA	NA	NA	NA	NA	NA	NA	NA
2093	tenured	upper	biology	101.200s	man	0	peer	Someone who does not have depression	Someone who does not have anxiety											0	0	NA	NA	NA	NA	NA	NA	NA	NA	NA	NA	NA	NA	NA	NA	NA	NA	NA	NA	NA
2094	instructor	intro	biology	201.300s	man	1	asian	Someone who does not have depression	Someone who has or has had anxiety											0	1	NA	NA	NA	NA	NA	NA	NA	NA	NA	NA	NA	NA	NA	NA	NA	NA	NA	NA	NA
2096	instructor	intro	biology	fewer101	woman.nb	1	asian	Someone who does not have depression	Someone who does not have anxiety											0	0	NA	NA	NA	NA	NA	NA	NA	NA	NA	NA	NA	NA	NA	NA	NA	NA	NA	NA	NA
2097	tenured	all	engineering	fewer101	man	0	white	Decline to state	Decline to state											NA	NA	NA	NA	NA	NA	NA	NA	NA	NA	NA	NA	NA	NA	NA	NA	NA	NA	NA	NA	NA
2098	tenured	upper	engineering	fewer101	man	0	asian	Someone who does not have depression	Someone who does not have anxiety											0	0	NA	NA	NA	NA	NA	NA	NA	NA	NA	NA	NA	NA	NA	NA	NA	NA	NA	NA	NA
2099	instructor	upper		NA	NA	NA	NA													NA	NA	NA	NA	NA	NA	NA	NA	NA	NA	NA	NA	NA	NA	NA	NA	NA	NA	NA	NA	NA
21	tenured	upper	biology	fewer101	man	0	white	Someone who does not have depression	Someone who does not have anxiety											0	0	NA	NA	43+	NA	NA	NA	NA	NA	NA	NA	NA	NA	NA	NA	NA	NA	NA	NA	NA
2100	tenured	upper	engineering	fewer101	man	0	white	Someone who does not have depression	Someone who does not have anxiety											0	0	NA	NA	NA	NA	NA	NA	NA	NA	NA	NA	NA	NA	NA	NA	NA	NA	NA	NA	NA
2101	tenured	all	engineering	fewer101	woman.nb	0	asian	Someone who does not have depression	Someone who has or has had anxiety						no					0	1	NA	NA	NA	NA	NA	NA	NA	NA	NA	NA	NA	NA	NA	NA	NA	NA	NA	NA	NA
2102	tenured	intro		NA	NA	NA	NA													NA	NA	NA	NA	NA	NA	NA	NA	NA	NA	NA	NA	NA	NA	NA	NA	NA	NA	NA	NA	NA
2103	instructor	upper	biology	fewer101	woman.nb	0	NA													NA	NA	NA	NA	NA	NA	NA	NA	NA	NA	NA	NA	NA	NA	NA	NA	NA	NA	NA	NA	NA
2106	tenured	upper	engineering	fewer101	man	0	asian	Someone who does not have depression	Someone who does not have anxiety											0	0	NA	NA	NA	NA	NA	NA	NA	NA	NA	NA	NA	NA	NA	NA	NA	NA	NA	NA	NA
2107	tenured	upper	other	fewer101	man	0	white	Someone who does not have depression	Someone who does not have anxiety											0	0	NA	NA	NA	NA	NA	NA	NA	NA	NA	NA	NA	NA	NA	NA	NA	NA	NA	NA	NA
2108	tenured	intro	biology	fewer101	woman.nb	0	NA													NA	NA	NA	NA	NA	NA	NA	NA	NA	NA	NA	NA	NA	NA	NA	NA	NA	NA	NA	NA	NA
2109	instructor	all	biology	more300s	woman.nb	0	asian	Someone who does not have depression												0	NA	NA	NA	NA	NA	NA	NA	NA	NA	NA	NA	NA	NA	NA	NA	NA	NA	NA	NA	NA
211	tenured	intro	physics	fewer101	man	0	white	Someone who does not have depression	Someone who has or has had anxiety						yes	none		no	I did not feel like I had a personal enough relationship with the students in this course<split here>I did not feel my anxiety was relevant to the students in this course	0	1	NA	0	43+	NA	NA	NA	NA	NA	NA	NA	NA	1	0	1	0	0	0	0	0
2110	instructor	all	other	more300s	man	0	white	Someone who has or has had depression	Someone who has or has had anxiety	no					yes	none		yes	I did not feel like I had a personal enough relationship with the students in this course<split here>I typically do not share my anxiety with people<split here>I did not know others in the department, such as other faculty or instructors, who had revealed a similar identity to people in the department<split here>I was concerned students would have a negative opinion about my anxiety<split here>I …	1	1	NA	0	NA	NA	NA	NA	NA	NA	NA	NA	NA	1	0	0	1	0	0	1	1
2111	tenured	upper	engineering	fewer101	man	0	NA													NA	NA	NA	NA	NA	NA	NA	NA	NA	NA	NA	NA	NA	NA	NA	NA	NA	NA	NA	NA	NA
2112	instructor	upper	engineering	fewer101	woman.nb	1	NA													NA	NA	NA	NA	NA	NA	NA	NA	NA	NA	NA	NA	NA	NA	NA	NA	NA	NA	NA	NA	NA
2113	tenured	upper	physics	fewer101	woman.nb	0	NA													NA	NA	NA	NA	NA	NA	NA	NA	NA	NA	NA	NA	NA	NA	NA	NA	NA	NA	NA	NA	NA
2114	instructor	upper	biology	101.200s	woman.nb	0	asian	Someone who does not have depression	Someone who has or has had anxiety						yes	some		no		0	1	NA	1	NA	NA	NA	NA	NA	NA	NA	NA	NA	NA	NA	NA	NA	NA	NA	NA	NA
2115	tenured	upper	physics	fewer101	man	0	white	Someone who does not have depression	Someone who does not have anxiety											0	0	NA	NA	NA	NA	NA	NA	NA	NA	NA	NA	NA	NA	NA	NA	NA	NA	NA	NA	NA
2116	instructor	intro	physics	fewer101	man	0	NA													NA	NA	NA	NA	NA	NA	NA	NA	NA	NA	NA	NA	NA	NA	NA	NA	NA	NA	NA	NA	NA
2117	instructor	all		NA	NA	NA	NA													NA	NA	NA	NA	NA	NA	NA	NA	NA	NA	NA	NA	NA	NA	NA	NA	NA	NA	NA	NA	NA
2118	instructor	upper	engineering	fewer101	man	0	white	Someone who does not have depression	Someone who does not have anxiety											0	0	NA	NA	NA	NA	NA	NA	NA	NA	NA	NA	NA	NA	NA	NA	NA	NA	NA	NA	NA
2119	tenured	upper		NA	NA	NA	NA													NA	NA	NA	NA	NA	NA	NA	NA	NA	NA	NA	NA	NA	NA	NA	NA	NA	NA	NA	NA	NA
212	instructor	upper	other	fewer101	man	0	white													NA	NA	NA	NA	43+	NA	NA	NA	NA	NA	NA	NA	NA	NA	NA	NA	NA	NA	NA	NA	NA
2120	tenured	upper	engineering	fewer101	man	NA	NA	Decline to state	Decline to state											NA	NA	NA	NA	NA	NA	NA	NA	NA	NA	NA	NA	NA	NA	NA	NA	NA	NA	NA	NA	NA
2121	instructor	all	biology	fewer101	NA	NA	NA													NA	NA	NA	NA	NA	NA	NA	NA	NA	NA	NA	NA	NA	NA	NA	NA	NA	NA	NA	NA	NA
2123	tenured	upper	physics	fewer101	man	0	white	Decline to state	Decline to state											NA	NA	NA	NA	NA	NA	NA	NA	NA	NA	NA	NA	NA	NA	NA	NA	NA	NA	NA	NA	NA
2124	instructor	upper	engineering	fewer101	man	0	NA													NA	NA	NA	NA	NA	NA	NA	NA	NA	NA	NA	NA	NA	NA	NA	NA	NA	NA	NA	NA	NA
2125	tenuretrack	all	engineering	101.200s	man	0	white	Someone who does not have depression	Someone who does not have anxiety											0	0	NA	NA	NA	NA	NA	NA	NA	NA	NA	NA	NA	NA	NA	NA	NA	NA	NA	NA	NA
2127	tenuretrack	intro	biology	more300s	woman.nb	1	white	Someone who does not have depression	Someone who does not have anxiety											0	0	NA	NA	23-42	NA	NA	NA	NA	NA	NA	NA	NA	NA	NA	NA	NA	NA	NA	NA	NA
2128	tenured	upper	physics	fewer101	man	0	peer	Someone who does not have depression	Someone who does not have anxiety											0	0	NA	NA	NA	NA	NA	NA	NA	NA	NA	NA	NA	NA	NA	NA	NA	NA	NA	NA	NA
2129	tenuretrack	upper	physics	fewer101	man	0	asian	Someone who does not have depression	Someone who does not have anxiety											0	0	NA	NA	NA	NA	NA	NA	NA	NA	NA	NA	NA	NA	NA	NA	NA	NA	NA	NA	NA
213	tenured	upper	biology	fewer101	woman.nb	0	white	Someone who does not have depression	Someone who does not have anxiety											0	0	NA	NA	43+	NA	NA	NA	NA	NA	NA	NA	NA	NA	NA	NA	NA	NA	NA	NA	NA
2130	tenuretrack	upper	physics	fewer101	man	0	NA													NA	NA	NA	NA	NA	NA	NA	NA	NA	NA	NA	NA	NA	NA	NA	NA	NA	NA	NA	NA	NA
2131	instructor	upper	engineering	fewer101	man	0	white	Someone who does not have depression	Someone who does not have anxiety											0	0	NA	NA	NA	NA	NA	NA	NA	NA	NA	NA	NA	NA	NA	NA	NA	NA	NA	NA	NA
2132	tenuretrack	intro	engineering	201.300s	man	0	asian	Someone who does not have depression	Someone who has or has had anxiety						yes	none		no	I did not feel like I had a personal enough relationship with the students in this course<split here>I typically do not share my anxiety with people<split here>I did not feel my anxiety was relevant to the students in this course<split here>I did not feel my anxiety was relevant to the course content<split here>I had never thought about revealing my anxiety to all students in this course	0	1	NA	0	NA	NA	NA	NA	NA	NA	NA	NA	NA	1	1	1	0	1	0	1	0
2133	tenuretrack	intro	other	fewer101	man	0	asian	Someone who does not have depression	Someone who has or has had anxiety											0	1	NA	NA	NA	NA	NA	NA	NA	NA	NA	NA	NA	NA	NA	NA	NA	NA	NA	NA	NA
2134	tenured	upper	biology	fewer101	man	0	white	Someone who does not have depression	Someone who has or has had anxiety						yes	none		no	I typically do not share my anxiety with people<split here>I did not feel my anxiety was relevant to the students in this course<split here>I did not feel my anxiety was relevant to the course content<split here>I had never thought about revealing my anxiety to all students in this course	0	1	NA	0	NA	NA	NA	NA	NA	NA	NA	NA	NA	0	1	1	0	1	0	1	0
2135	tenured	intro	geosciences	fewer101	woman.nb	0	white	Someone who does not have depression	Someone who does not have anxiety											0	0	NA	NA	NA	NA	NA	NA	NA	NA	NA	NA	NA	NA	NA	NA	NA	NA	NA	NA	NA
2136	instructor	all		NA	NA	NA	NA													NA	NA	NA	NA	NA	NA	NA	NA	NA	NA	NA	NA	NA	NA	NA	NA	NA	NA	NA	NA	NA
2137	instructor	intro	engineering	101.200s	man	0	NA													NA	NA	NA	NA	NA	NA	NA	NA	NA	NA	NA	NA	NA	NA	NA	NA	NA	NA	NA	NA	NA
2138	tenured	upper	physics	fewer101	man	0	asian	Someone who does not have depression	Someone who does not have anxiety											0	0	NA	NA	NA	NA	NA	NA	NA	NA	NA	NA	NA	NA	NA	NA	NA	NA	NA	NA	NA
2139	tenured	upper	physics	more300s	woman.nb	0	white	Someone who does not have depression	Someone who does not have anxiety											0	0	NA	NA	NA	NA	NA	NA	NA	NA	NA	NA	NA	NA	NA	NA	NA	NA	NA	NA	NA
214	tenuretrack	upper	engineering	fewer101	man	0	white	Someone who has or has had depression	Someone who has or has had anxiety	yes	none		yes	I did not feel like I had a personal enough relationship with the students in this course<split here>I thought that revealing my depression to all undergraduates in this course was inappropriate<split here>I typically do not share my depression with people<split here>I did not feel my depression was relevant to the students in this course<split here>I did not feel my depression was relevant to th…	yes	none		yes	I did not feel like I had a personal enough relationship with the students in this course<split here>I thought that revealing my anxiety to all undergraduates in this course was inappropriate<split here>I typically do not share my anxiety with people<split here>I did not feel my anxiety was relevant to the students in this course<split here>I did not feel my anxiety was relevant to the course con…	1	1	0	0	23-42	1	1	1	0	0	1	1	0	1	1	1	0	0	1	1	0
2140	tenured	upper	biology	fewer101	man	0	white	Decline to state	Decline to state											NA	NA	NA	NA	NA	NA	NA	NA	NA	NA	NA	NA	NA	NA	NA	NA	NA	NA	NA	NA	NA
2141	instructor	intro	physics	fewer101	man	0	white	Someone who does not have depression	Someone who does not have anxiety											0	0	NA	NA	NA	NA	NA	NA	NA	NA	NA	NA	NA	NA	NA	NA	NA	NA	NA	NA	NA
2142	instructor	upper	biology	fewer101	woman.nb	0	white	Someone who does not have depression	Someone who has or has had anxiety						yes	some		yes	I did not feel like I had a personal enough relationship with the students in this course<split here>I did not feel my anxiety was relevant to the course content	0	1	NA	1	43+	NA	NA	NA	NA	NA	NA	NA	NA	1	1	0	0	0	0	0	0
2144	tenuretrack	upper	engineering	fewer101	woman.nb	0	white	Someone who has or has had depression	Someone who has or has had anxiety	yes	none		no	I thought that revealing my depression to all undergraduates in this course was inappropriate<split here>I typically do not share my depression with people<split here>I did not feel my depression was relevant to the students in this course<split here>I did not feel my depression was relevant to the course content<split here>I had never thought about revealing my depression to all students in this…	yes	some		no		1	1	0	1	NA	0	1	1	0	1	1	1	1	NA	NA	NA	NA	NA	NA	NA	NA
2145	tenured	intro	physics	201.300s	NA	NA	NA													NA	NA	NA	NA	NA	NA	NA	NA	NA	NA	NA	NA	NA	NA	NA	NA	NA	NA	NA	NA	NA
2146	instructor	upper	engineering	fewer101	man	0	NA	Someone who does not have depression	Someone who does not have anxiety											0	0	NA	NA	23-42	NA	NA	NA	NA	NA	NA	NA	NA	NA	NA	NA	NA	NA	NA	NA	NA
2147	tenured	upper	biology	fewer101	woman.nb	0	white	Someone who has or has had depression	Someone who has or has had anxiety	yes	some		yes	I thought that revealing my depression to all undergraduates in this course was inappropriate	no					1	1	1	NA	43+	0	0	0	0	0	1	0	0	NA	NA	NA	NA	NA	NA	NA	NA
2148	tenured	upper	engineering	fewer101	man	NA	NA													NA	NA	NA	NA	NA	NA	NA	NA	NA	NA	NA	NA	NA	NA	NA	NA	NA	NA	NA	NA	NA
2149	tenuretrack	upper	biology	201.300s	woman.nb	1	asian	Someone who does not have depression	Someone who does not have anxiety											0	0	NA	NA	23-42	NA	NA	NA	NA	NA	NA	NA	NA	NA	NA	NA	NA	NA	NA	NA	NA
215	tenuretrack	upper	biology	fewer101	man	0	NA	Someone who has or has had depression	Someone who has or has had anxiety	yes	none		no	I did not feel like I had a personal enough relationship with the students in this course<split here>I typically do not share my depression with people<split here>I was concerned students would have a negative opinion about my depression	yes	none		yes	I did not feel like I had a personal enough relationship with the students in this course<split here>I typically do not share my anxiety with people<split here>I was concerned students would have a negative opinion about my anxiety	1	1	0	0	23-42	1	0	0	0	0	0	1	1	1	0	0	0	0	0	1	1
2150	tenured	upper	engineering	fewer101	man	0	white	Someone who does not have depression	Someone who does not have anxiety											0	0	NA	NA	NA	NA	NA	NA	NA	NA	NA	NA	NA	NA	NA	NA	NA	NA	NA	NA	NA
2151	tenured	all	biology	fewer101	NA	NA	NA													NA	NA	NA	NA	NA	NA	NA	NA	NA	NA	NA	NA	NA	NA	NA	NA	NA	NA	NA	NA	NA
2152	instructor	intro		NA	NA	NA	NA													NA	NA	NA	NA	NA	NA	NA	NA	NA	NA	NA	NA	NA	NA	NA	NA	NA	NA	NA	NA	NA
2153	instructor	intro	geosciences	201.300s	NA	NA	white													NA	NA	NA	NA	NA	NA	NA	NA	NA	NA	NA	NA	NA	NA	NA	NA	NA	NA	NA	NA	NA
2154	instructor	intro	geosciences	201.300s	NA	1	white	Someone who has or has had depression	Someone who has or has had anxiety											1	1	NA	NA	NA	NA	NA	NA	NA	NA	NA	NA	NA	NA	NA	NA	NA	NA	NA	NA	NA
2155	tenured	upper		NA	NA	NA	NA													NA	NA	NA	NA	NA	NA	NA	NA	NA	NA	NA	NA	NA	NA	NA	NA	NA	NA	NA	NA	NA
2156	tenuretrack	upper	biology	fewer101	woman.nb	0	asian	Someone who has or has had depression	Someone who has or has had anxiety	yes	none		yes	I thought that revealing my depression to all undergraduates in this course was inappropriate<split here>I did not feel my depression was relevant to the course content<split here>I was concerned that revealing my depression would result in poor course evaluations	no					1	1	0	NA	23-42	0	1	0	0	0	1	0	0	NA	NA	NA	NA	NA	NA	NA	NA
2157	tenured	intro	physics	fewer101	NA	NA	NA													NA	NA	NA	NA	NA	NA	NA	NA	NA	NA	NA	NA	NA	NA	NA	NA	NA	NA	NA	NA	NA
2158	tenuretrack	upper	engineering	fewer101	man	0	asian	Someone who does not have depression	Someone who does not have anxiety											0	0	NA	NA	NA	NA	NA	NA	NA	NA	NA	NA	NA	NA	NA	NA	NA	NA	NA	NA	NA
2159	instructor	upper	engineering	101.200s	man	0	peer	Someone who has or has had depression	Someone who has or has had anxiety	yes	none		no	I had never thought about revealing my depression to all students in this course	yes	some		no	I had never thought about revealing my anxiety to all students in this course	1	1	0	1	23-42	0	0	0	0	1	0	0	0	0	0	0	0	1	0	0	0
216	tenured	upper	biology	fewer101	man	0	asian	Someone who does not have depression	Decline to state											0	NA	NA	NA	43+	NA	NA	NA	NA	NA	NA	NA	NA	NA	NA	NA	NA	NA	NA	NA	NA
2160	instructor	intro	engineering	more300s	woman.nb	0	asian	Decline to state	Someone who does not have anxiety											NA	0	NA	NA	NA	NA	NA	NA	NA	NA	NA	NA	NA	NA	NA	NA	NA	NA	NA	NA	NA
2161	tenured	intro	physics	fewer101	man	0	white	Someone who does not have depression	Someone who does not have anxiety											0	0	NA	NA	43+	NA	NA	NA	NA	NA	NA	NA	NA	NA	NA	NA	NA	NA	NA	NA	NA
2162	tenured	upper	engineering	fewer101	woman.nb	0	white	Someone who has or has had depression	Someone who has or has had anxiety	yes										1	1	NA	NA	NA	NA	NA	NA	NA	NA	NA	NA	NA	NA	NA	NA	NA	NA	NA	NA	NA
2163	tenured	upper	biology	fewer101	woman.nb	0	white	Someone who has or has had depression	Someone who has or has had anxiety	yes	none		no	I typically do not share my depression with people	yes	none		no	I typically do not share my anxiety with people	1	1	0	0	43+	0	0	0	0	0	0	1	0	0	0	0	0	0	0	1	0
2164	tenuretrack	upper	engineering	101.200s	woman.nb	0	white	Decline to state	Someone who does not have anxiety											NA	0	NA	NA	23-42	NA	NA	NA	NA	NA	NA	NA	NA	NA	NA	NA	NA	NA	NA	NA	NA
2165	tenured	upper	engineering	fewer101	man	0	white	Someone who has or has had depression	Someone who does not have anxiety	yes	none		no	I thought that revealing my depression to all undergraduates in this course was inappropriate<split here>I typically do not share my depression with people<split here>I did not feel my depression was relevant to the students in this course<split here>I did not feel my depression was relevant to the course content<split here>I had never thought about revealing my depression to all students in this…						1	0	0	NA	43+	0	1	1	0	1	1	1	0	NA	NA	NA	NA	NA	NA	NA	NA
217	tenuretrack	upper	engineering	fewer101	woman.nb	NA	white	Someone who does not have depression	Someone who has or has had anxiety						yes	all	I felt that revealing my anxiety to students in this course was appropriate<split here>I felt my anxiety was relevant to the students in this course<split here>I prefer to live authentically or be open with others about my anxiety<split here>I wanted to be an example to my students of someone with anxiety<split here>I wanted to serve as a mentor to students with anxiety<split here>I wanted to be …			0	1	NA	1	23-42	NA	NA	NA	NA	NA	NA	NA	NA	NA	NA	NA	NA	NA	NA	NA	NA
218	instructor	upper	biology	fewer101	man	0	white	Someone who does not have depression	Someone who does not have anxiety											0	0	NA	NA	43+	NA	NA	NA	NA	NA	NA	NA	NA	NA	NA	NA	NA	NA	NA	NA	NA
[truncated: 810 more rows]
